# Supplementary material for: (2E)-1-(2-Bromo­phen­yl)-3-(4-bromo­phen­yl)prop-2-en-1-one
Source: Acta Crystallogr Sect E Struct Rep Online. 2010 Jun 18;66(Pt 7):o1701. doi: 10.1107/S1600536810022956 (PMC3006939; doi:10.1107/S1600536810022956)
Supplement: Supplementary file 2 [file e-66-o1701-Isup2.hkl]

# 
# h,k,l, Fc-squared, Fo-squared, sigma(Fo-squared) and status flag 
# 
data_I
_shelx_title ' hsy768 in P2(1)/c' 
_shelx_refln_list_code          4 
_shelx_F_calc_maximum      187.12 
_exptl_crystal_F_000       712.00 
_reflns_d_resolution_high  0.8016 
 
loop_ 
 _symmetry_equiv_pos_as_xyz 
 'x, y, z' 
 '-x, y+1/2, -z+1/2' 
 '-x, -y, -z' 
 'x, -y-1/2, z-1/2' 
 
_cell_length_a     5.6988 
_cell_length_b     9.5462 
_cell_length_c    23.8532 
_cell_angle_alpha  90.000 
_cell_angle_beta   91.021 
_cell_angle_gamma  90.000 
 
_shelx_F_squared_multiplier     1.000 
 
loop_ 
 _refln_index_h 
 _refln_index_k 
 _refln_index_l 
 _refln_F_squared_calc 
 _refln_F_squared_meas 
 _refln_F_squared_sigma 
 _refln_observed_status 
   1   0   0     2969.45     2650.12     10.90 o 
   2   0   0    20563.29    19074.80    105.73 o 
   3   0   0     1018.03     1279.64     17.73 o 
   4   0   0       79.73      101.58      8.71 o 
   5   0   0     4959.72     4139.61     44.65 o 
   6   0   0      290.99      283.83     13.54 o 
   1   1   0       55.08      153.75      3.48 o 
   2   1   0     8910.68     8232.12     26.59 o 
   3   1   0      829.57      776.94     27.67 o 
   4   1   0     1495.76     1428.44     17.64 o 
   5   1   0     1903.98     1635.01     66.04 o 
   6   1   0        0.42     2057.19     37.04 o 
   0   2   0      119.87      126.11      6.79 o 
   1   2   0      193.89      245.15      4.14 o 
   2   2   0     1282.32     1316.56     34.16 o 
   3   2   0        2.12       30.22      4.43 o 
   4   2   0      482.41      560.09     17.55 o 
   5   2   0     1015.10     1062.68    101.15 o 
   6   2   0      195.51     3766.68     46.96 o 
   1   3   0     1192.98     1167.69     34.68 o 
   2   3   0    14823.41    15025.28    692.01 o 
   3   3   0    10959.67    11296.61    350.27 o 
   4   3   0     3379.79     3185.78     37.47 o 
   5   3   0     5909.88     6439.62    615.70 o 
   6   3   0        7.97       10.36     10.72 o 
   0   4   0     1549.90     1682.93     15.74 o 
   1   4   0      740.03      722.62     26.82 o 
   2   4   0       59.31       84.64      4.59 o 
   3   4   0     4617.22     4622.41     57.25 o 
   4   4   0     7275.80     6187.86     55.89 o 
   5   4   0       98.05      143.43      9.93 o 
   6   4   0     2087.71     1988.64     26.32 o 
   1   5   0     8341.29     8669.96    328.74 o 
   2   5   0      808.21      811.77     14.21 o 
   3   5   0     2995.51     2695.98    130.95 o 
   4   5   0      190.28      151.94     10.43 o 
   5   5   0       34.50       71.39     29.47 o 
   6   5   0     3083.90     4937.15     35.07 o 
   0   6   0     8267.79     8883.37     68.00 o 
   1   6   0      322.02      326.59     15.76 o 
   2   6   0     1508.90     1597.39     34.14 o 
   3   6   0      883.28      743.76     16.16 o 
   4   6   0       20.52       36.01      5.19 o 
   5   6   0      616.69      812.44    133.00 o 
   6   6   0       37.34       39.02      4.33 o 
   1   7   0     5139.04     5314.32     71.24 o 
   2   7   0     4568.41     4489.64     78.80 o 
   3   7   0      250.48      223.26     23.47 o 
   4   7   0        7.34       15.29     12.93 o 
   5   7   0      356.59      317.95     11.99 o 
   0   8   0       96.34       97.48      9.47 o 
   1   8   0     1350.95     1389.72     26.60 o 
   2   8   0     2578.77     2596.15     39.67 o 
   3   8   0     1927.63     1909.29    111.93 o 
   4   8   0     3648.76     3566.70    109.61 o 
   5   8   0      538.76      577.24     11.76 o 
   1   9   0       56.97       60.16      5.32 o 
   2   9   0       94.85      111.57      9.52 o 
   3   9   0      137.06      174.74      7.11 o 
   4   9   0       63.74       71.42      6.35 o 
   0  10   0       20.55       22.11      8.20 o 
   1  10   0      386.71      460.98     11.58 o 
   2  10   0      144.70      163.67      5.44 o 
   3  10   0     3024.15     3409.68     19.23 o 
   1  11   0     2981.34     3334.60     82.55 o 
   2  11   0      625.30      681.21      8.65 o 
  -6   1   1      303.91      392.23     16.41 o 
  -5   1   1        9.00       89.13     35.64 o 
  -4   1   1     2959.58     2671.13     69.00 o 
  -3   1   1     9391.26     9518.77    252.54 o 
  -2   1   1     8043.94     7774.57    166.60 o 
  -1   1   1    12016.02    10117.60     29.19 o 
   0   1   1       20.21       49.75     12.12 o 
   1   1   1     5763.94     5923.36     24.24 o 
   2   1   1        1.69       21.07      8.73 o 
   3   1   1     1523.96     1593.12     63.52 o 
   4   1   1     4655.27     4716.85     81.72 o 
   5   1   1     1017.62     1026.32    161.48 o 
   6   1   1     6087.41     6033.13     53.24 o 
  -6   2   1     5902.95     6755.83     54.58 o 
  -5   2   1      400.03      390.66     38.93 o 
  -4   2   1     8487.90     8656.85     61.44 o 
  -3   2   1     1448.86     1345.99     14.34 o 
  -2   2   1      401.78      479.29     18.72 o 
  -1   2   1     2433.67     2526.72     10.38 o 
   0   2   1     6497.05     6580.49     31.56 o 
   1   2   1    18636.94    17796.14     66.18 o 
   2   2   1     7987.13     8407.28     40.73 o 
   3   2   1     9191.55     9279.30    204.10 o 
   4   2   1     5069.61     5096.62     50.41 o 
   5   2   1       47.81       52.97      8.19 o 
   6   2   1        1.33       84.63     12.32 o 
  -6   3   1       24.74       33.79      9.14 o 
  -5   3   1     3242.82     2947.85    201.12 o 
  -4   3   1      787.77      813.89     29.92 o 
  -3   3   1     1503.98     1456.41     48.25 o 
  -2   3   1      338.62      341.92      7.59 o 
  -1   3   1       14.03       53.93      1.96 o 
   0   3   1     4841.31     4870.50     16.61 o 
   1   3   1     1638.65     1753.13     62.63 o 
   2   3   1     5957.69     6695.33    177.56 o 
   3   3   1     1352.85     1274.53     51.55 o 
   4   3   1      684.28      636.86     17.58 o 
   5   3   1      256.33      425.54    182.72 o 
   6   3   1      319.94      279.11     12.79 o 
  -6   4   1     2376.39     3835.09     36.73 o 
  -5   4   1     1033.36      999.56     46.84 o 
  -4   4   1     3767.60     3231.81     80.70 o 
  -3   4   1     1679.40     1846.72     28.74 o 
  -2   4   1     3040.55     3238.58     62.12 o 
  -1   4   1     1440.81     1510.47     15.50 o 
   0   4   1     3071.64     3701.53     90.14 o 
   1   4   1     8448.37     7947.00     77.32 o 
   2   4   1     3169.85     2983.26     25.91 o 
   3   4   1     5618.74     5522.36     49.76 o 
   4   4   1      993.48      863.31     22.41 o 
   5   4   1     1433.14     1326.86     33.27 o 
   6   4   1       23.34      248.74     12.50 o 
  -6   5   1      328.62     1894.32     22.34 o 
  -5   5   1      310.80      330.92     82.72 o 
  -4   5   1     2287.49     2137.19    240.12 o 
  -3   5   1     2888.41     2688.68     89.99 o 
  -2   5   1     3637.00     3786.38    321.46 o 
  -1   5   1    11817.27    11928.61    640.80 o 
   0   5   1     3079.57     3610.56    170.46 o 
   1   5   1     5504.89     6430.19    287.81 o 
   2   5   1     2583.50     2613.37     61.14 o 
   3   5   1      268.03      232.99      7.36 o 
   4   5   1      291.29      252.99     20.69 o 
   5   5   1      219.96      222.10      8.87 o 
   6   5   1     3007.39     4663.15     33.89 o 
  -6   6   1      181.49      205.77      6.82 o 
  -5   6   1       10.24      900.36     17.92 o 
  -4   6   1      120.93      163.20     51.40 o 
  -3   6   1     6170.68     5155.70     39.69 o 
  -2   6   1    12026.71    11358.29     64.18 o 
  -1   6   1     1695.78     1744.86     33.91 o 
   0   6   1    14723.26    16369.37    524.45 o 
   1   6   1        3.01       13.83      8.11 o 
   2   6   1       12.87       34.27      9.43 o 
   3   6   1     2266.43     1872.08     25.50 o 
   4   6   1     2131.74     1766.86     26.67 o 
   5   6   1     3830.17     3638.10     26.04 o 
   6   6   1       96.56       93.62      5.72 o 
  -5   7   1     1021.43      953.03     19.02 o 
  -4   7   1       11.91       60.52     17.77 o 
  -3   7   1     2195.92     1847.47     49.72 o 
  -2   7   1     1027.94      936.53     17.45 o 
  -1   7   1     2351.47     2441.88     40.46 o 
   0   7   1     1775.84     1799.56     44.57 o 
   1   7   1      512.60      571.99     12.22 o 
   2   7   1     4521.71     4215.55    126.67 o 
   3   7   1       27.37       30.60      7.34 o 
   4   7   1     1772.37     1567.88     30.51 o 
   5   7   1       92.45       87.37      8.18 o 
  -5   8   1       38.67       57.72      4.71 o 
  -4   8   1       13.84       38.78     12.22 o 
  -3   8   1      767.72      688.62     15.15 o 
  -2   8   1     1716.39     1615.78     30.23 o 
  -1   8   1        9.64       22.88      5.79 o 
   0   8   1     1090.10     1037.02     17.42 o 
   1   8   1      435.38      440.94     26.61 o 
   2   8   1      101.58      106.62      9.51 o 
   3   8   1      906.57      951.80     68.82 o 
   4   8   1     1135.76     1144.98     35.49 o 
   5   8   1      937.82     1025.94     15.12 o 
  -4   9   1     1510.11     1492.58     24.69 o 
  -3   9   1     2843.56     2852.55     61.93 o 
  -2   9   1     1807.84     1893.56     20.80 o 
  -1   9   1       81.90       92.08      7.98 o 
   0   9   1     4854.65     4874.25     37.51 o 
   1   9   1     1132.32     1101.20     30.31 o 
   2   9   1     7873.61     8581.31     87.32 o 
   3   9   1     5973.92     6492.16    105.82 o 
   4   9   1      311.14      317.64     10.02 o 
  -3  10   1       77.24      107.87      5.16 o 
  -2  10   1      826.06      946.28     16.76 o 
  -1  10   1      457.50      462.09     15.80 o 
   0  10   1     1682.81     1712.30     20.81 o 
   1  10   1       11.36       12.26      8.86 o 
   2  10   1        0.09       21.98     12.15 o 
   3  10   1      154.83      164.22      6.09 o 
  -2  11   1       18.28       25.42      3.54 o 
  -1  11   1       15.55       34.37      5.01 o 
   0  11   1      681.95      733.66     12.73 o 
   1  11   1       85.08      104.95     14.35 o 
   2  11   1     1156.23     1327.95     18.77 o 
  -6   0   2       68.34       54.98      9.29 o 
  -5   0   2     6271.07     5233.76     50.08 o 
  -4   0   2     3334.43     3068.22     35.92 o 
  -3   0   2    17105.00    17964.49    510.97 o 
  -2   0   2    24079.82    25046.42    100.90 o 
  -1   0   2     7435.23     7346.39     40.86 o 
   1   0   2     8233.13     7905.73     53.07 o 
   2   0   2    13440.52    12970.51     54.31 o 
   3   0   2     9677.06     9218.70     54.45 o 
   4   0   2     2571.05     2525.55     31.25 o 
   6   0   2       11.23       19.91      9.19 o 
  -6   1   2      245.35      308.96     14.54 o 
  -5   1   2     1026.02      917.38     60.56 o 
  -4   1   2     2136.82     2050.32     83.52 o 
  -3   1   2      231.69      256.83     12.61 o 
  -2   1   2      108.39      136.20      4.19 o 
  -1   1   2      528.90      553.28     37.88 o 
   0   1   2     3215.25     3020.28    151.79 o 
   1   1   2      230.24      249.84      8.41 o 
   2   1   2     5798.80     6030.84     57.81 o 
   3   1   2     4390.25     4711.31    261.63 o 
   4   1   2      618.70      648.33     54.49 o 
   5   1   2      120.61      124.34     11.38 o 
   6   1   2     1225.13     1202.17     24.76 o 
  -6   2   2     1719.04     1638.69     27.86 o 
  -5   2   2      971.13      819.33     20.92 o 
  -4   2   2     2573.76     2312.07     30.20 o 
  -3   2   2     1074.13      925.50     11.85 o 
  -2   2   2     5594.18     6070.11     80.08 o 
  -1   2   2    10157.06     9897.00     20.21 o 
   0   2   2    15128.64    14649.21     46.29 o 
   1   2   2     6673.70     6886.28     36.46 o 
   2   2   2     1741.54     1816.74     50.08 o 
   3   2   2     5984.73     6373.00    702.82 o 
   4   2   2     1942.22     2163.27     32.20 o 
   5   2   2     1540.92     1709.91     21.67 o 
   6   2   2      261.01      255.36     15.80 o 
  -6   3   2       57.19       75.19      9.24 o 
  -5   3   2     4965.21     4502.17    133.71 o 
  -4   3   2       58.75       34.36      5.63 o 
  -3   3   2      113.04      176.22     11.28 o 
  -2   3   2     2988.60     2929.90    101.48 o 
  -1   3   2     3150.90     3432.66     35.17 o 
   1   3   2      794.59      904.51      9.96 o 
   2   3   2    17939.11    19761.01    856.23 o 
   3   3   2     1366.84     1389.87     67.28 o 
   4   3   2      278.90      255.37     12.94 o 
   5   3   2     1713.90     1720.90     38.01 o 
   6   3   2        0.70       15.69     11.29 o 
  -6   4   2      317.01     2295.94     33.27 o 
  -5   4   2     1367.60     1190.89     32.03 o 
  -4   4   2      410.55      328.08     32.06 o 
  -3   4   2     3086.00     3159.44     36.95 o 
  -2   4   2     5794.71     6001.14     40.78 o 
  -1   4   2     4052.87     4299.14     26.38 o 
   0   4   2      864.75     1080.13     82.09 o 
   1   4   2     8287.09     8581.65     30.73 o 
   2   4   2     6324.72     6645.89     24.66 o 
   3   4   2       95.31      124.86     12.83 o 
   4   4   2     1012.05      916.65     15.21 o 
   5   4   2     1146.02      942.65     46.73 o 
   6   4   2      564.10      676.38     16.43 o 
  -6   5   2      118.45      188.33     65.03 o 
  -5   5   2      722.90      653.28     39.11 o 
  -4   5   2     2737.11     2316.87     41.02 o 
  -3   5   2     4341.13     3982.18    204.03 o 
  -2   5   2     4534.70     4405.34    226.21 o 
  -1   5   2     1104.37     1082.00     64.96 o 
   0   5   2     1627.35     1788.34     90.42 o 
   1   5   2     1110.60     1345.17     20.13 o 
   2   5   2     3252.58     3557.61     24.14 o 
   3   5   2       11.18       31.22      6.77 o 
   4   5   2     2626.64     2252.62    150.41 o 
   5   5   2     1213.87     1144.47     40.78 o 
   6   5   2     1562.52     1636.97     20.23 o 
  -6   6   2       97.52       93.71      5.06 o 
  -5   6   2     1607.78     1608.01     22.09 o 
  -4   6   2      473.85      418.05     36.83 o 
  -3   6   2     1694.68     1419.62     52.65 o 
  -2   6   2     3839.71     3739.61     37.03 o 
  -1   6   2      845.07      781.22     23.45 o 
   0   6   2        7.93       35.53      6.16 o 
   1   6   2      136.81      168.45     11.11 o 
   2   6   2     1747.32     1801.61    198.91 o 
   3   6   2      957.28      851.44     24.93 o 
   4   6   2     2943.81     2261.81     30.71 o 
   5   6   2     2164.21     2740.26    562.02 o 
   6   6   2      123.78      148.37      6.72 o 
  -5   7   2        1.21        1.05      5.31 o 
  -4   7   2     3670.77     3170.32     42.04 o 
  -3   7   2     3938.89     3383.23    195.46 o 
  -2   7   2      434.32      439.06     55.92 o 
  -1   7   2     6104.84     6217.77     55.63 o 
   0   7   2      609.23      625.45     24.69 o 
   1   7   2       82.78      116.15     32.32 o 
   2   7   2      496.77      491.03     13.07 o 
   3   7   2     6290.90     5199.09    243.33 o 
   4   7   2     1873.42     1754.42     55.47 o 
   5   7   2      539.00      530.35     15.70 o 
  -5   8   2       44.23       45.96      4.77 o 
  -4   8   2      552.23      467.50     14.92 o 
  -3   8   2      480.93      425.34     12.36 o 
  -2   8   2      113.53      109.13      6.64 o 
  -1   8   2     5629.77     5415.30     54.17 o 
   0   8   2        0.34       20.17      4.67 o 
   1   8   2     8008.39     7780.25    154.19 o 
   2   8   2      449.31      455.75      9.47 o 
   3   8   2     2009.36     2105.19    129.04 o 
   4   8   2       39.34       41.76      6.08 o 
   5   8   2       27.43       34.69      4.74 o 
  -4   9   2       11.86        8.50      3.03 o 
  -3   9   2        1.17       14.95      3.84 o 
  -2   9   2      371.35      405.23     11.80 o 
  -1   9   2        4.96       13.99      3.98 o 
   0   9   2      566.32      566.35     18.00 o 
   1   9   2      391.33      399.17     11.39 o 
   2   9   2        1.03       10.25      5.48 o 
   3   9   2        2.43       15.53      4.13 o 
   4   9   2       24.13       41.33      5.34 o 
  -3  10   2       53.98       63.21      4.28 o 
  -2  10   2      719.24      712.88     14.79 o 
  -1  10   2     3749.93     3894.36     30.16 o 
   0  10   2       16.13       33.48     10.45 o 
   1  10   2     4609.42     5010.42    282.20 o 
   2  10   2      148.36      168.70     14.85 o 
   3  10   2      742.19      856.39     33.99 o 
  -2  11   2     1961.69     2090.16     16.90 o 
  -1  11   2     1586.63     1766.33     18.28 o 
   0  11   2       21.73       28.25      5.36 o 
   1  11   2      306.30      324.47      7.47 o 
   2  11   2      264.82      302.24      9.68 o 
  -6   1   3     3308.67     3143.74     37.94 o 
  -5   1   3      580.10      513.43     12.40 o 
  -4   1   3    15994.60    15410.79     86.38 o 
  -3   1   3     6483.90     6490.34     32.13 o 
  -2   1   3      781.13      685.28      7.78 o 
  -1   1   3     4596.12     4669.40     55.01 o 
   0   1   3     2794.03     3298.97     22.76 o 
   2   1   3     2142.50     2082.94     35.08 o 
   3   1   3    17034.61    17208.70    690.63 o 
   4   1   3     3805.03     3582.78     61.74 o 
   5   1   3      711.62      678.91     11.37 o 
   6   1   3       86.84      108.12     10.69 o 
  -6   2   3      738.23      833.64     20.94 o 
  -5   2   3      748.30      658.93     19.14 o 
  -4   2   3      909.31      893.12     80.24 o 
  -3   2   3     1261.66     1277.84     14.25 o 
  -2   2   3     8506.49     8486.97     80.83 o 
   0   2   3       96.08      128.02      3.04 o 
   2   2   3      228.01      242.38      7.14 o 
   3   2   3      965.44      930.96     20.56 o 
   4   2   3     1692.91     1704.38     19.81 o 
   5   2   3      816.19      877.19     37.53 o 
   6   2   3     5018.27     4638.54     45.70 o 
  -6   3   3       22.53       17.80      8.14 o 
  -5   3   3      179.19      516.85     19.67 o 
  -4   3   3       78.47       89.72      6.21 o 
  -3   3   3     2721.47     2847.56     34.25 o 
  -2   3   3     3390.79     3576.02     32.45 o 
  -1   3   3     2483.16     2660.75    195.43 o 
   0   3   3     9831.29    10091.74    214.17 o 
   1   3   3      218.77      272.43     22.14 o 
   2   3   3      845.57     1020.43     86.05 o 
   3   3   3      727.52      716.56     20.44 o 
   4   3   3      143.47      141.71      7.17 o 
   5   3   3     1486.58     1604.40     42.99 o 
   6   3   3      192.42      181.33     10.79 o 
  -6   4   3     2580.17     2553.34     29.63 o 
  -5   4   3      169.81      291.04     14.67 o 
  -4   4   3       15.16       39.70     11.18 o 
  -3   4   3     7955.16     8573.02     61.96 o 
  -2   4   3     2572.17     2708.49     24.29 o 
  -1   4   3     9196.48     9043.50    131.51 o 
   0   4   3        2.90       27.07      4.29 o 
   1   4   3     2638.41     2690.90     25.75 o 
   2   4   3     1365.07     1476.52     13.64 o 
   3   4   3       47.35       54.96      4.58 o 
   4   4   3     1488.29     1347.44     35.26 o 
   5   4   3      445.16      364.03     10.93 o 
   6   4   3     2022.17     1963.55     25.77 o 
  -6   5   3     1261.02     1294.73    131.54 o 
  -5   5   3       39.18       94.81     10.29 o 
  -4   5   3     2489.49     2235.00     99.72 o 
  -3   5   3     2797.56     2467.91    104.90 o 
  -2   5   3       13.99       32.08      5.46 o 
  -1   5   3     1471.75     1601.97     98.43 o 
   0   5   3     1996.76     2547.66     83.90 o 
   1   5   3    10184.52    11405.44     71.32 o 
   2   5   3     1251.64     1318.31     48.81 o 
   3   5   3     5208.74     4856.42    154.21 o 
   4   5   3     3619.55     2930.47     51.21 o 
   5   5   3      205.28      381.66    128.39 o 
   6   5   3      421.85      501.28     13.66 o 
  -5   6   3     5741.68     5285.25     39.19 o 
  -4   6   3      165.13      144.81     11.46 o 
  -3   6   3     5376.17     4567.96     46.52 o 
  -2   6   3     1338.53     1295.50     28.55 o 
  -1   6   3      119.40      155.19     14.28 o 
   0   6   3     4358.32     5104.47    191.49 o 
   1   6   3      519.64      570.07     16.71 o 
   2   6   3    13100.44    12103.18    222.01 o 
   3   6   3     5619.79     4699.66     32.70 o 
   4   6   3     1811.16     1434.82     30.39 o 
   5   6   3     1342.86     1434.20    204.15 o 
   6   6   3      121.52      133.40      6.12 o 
  -5   7   3      261.23      228.09      9.73 o 
  -4   7   3     1412.33     1252.48     43.84 o 
  -3   7   3       83.83       91.98     13.02 o 
  -2   7   3      931.99      837.34     16.09 o 
  -1   7   3        1.51       16.53     11.83 o 
   0   7   3     1433.25     1456.66     53.66 o 
   1   7   3      241.91      289.42     46.51 o 
   2   7   3     1902.75     1766.17     28.36 o 
   3   7   3       73.06       98.19     23.75 o 
   4   7   3        7.16       79.25     12.29 o 
   5   7   3      965.50      967.11     20.43 o 
  -5   8   3      492.56      459.87     10.06 o 
  -4   8   3      827.33      775.51     18.31 o 
  -3   8   3       13.77       19.70      5.97 o 
  -2   8   3     1996.98     1788.63     71.24 o 
  -1   8   3      676.69      682.94     13.32 o 
   0   8   3      105.27       95.87      5.41 o 
   1   8   3     1001.38     1084.18     44.51 o 
   2   8   3     1340.14     1425.67     63.94 o 
   3   8   3      559.38      608.63     13.49 o 
   4   8   3      462.10      469.59     11.13 o 
   5   8   3      232.75      278.98      8.37 o 
  -4   9   3      396.73      433.94     14.19 o 
  -3   9   3     2744.45     2593.25     34.51 o 
  -2   9   3     7500.67     7162.60     39.61 o 
  -1   9   3     2899.76     2880.75     37.74 o 
   0   9   3     9423.01     9362.77    275.67 o 
   1   9   3        7.45       44.04     16.83 o 
   2   9   3      714.91      782.65     62.76 o 
   3   9   3      190.86      227.38     11.03 o 
   4   9   3      308.20      390.83     10.52 o 
  -3  10   3      319.95      333.53      6.60 o 
  -2  10   3      151.90      168.02      5.36 o 
  -1  10   3        8.19       24.10      4.56 o 
   0  10   3       21.01       25.52      5.54 o 
   1  10   3        8.33       18.48      5.68 o 
   2  10   3     1039.60     1027.69     21.19 o 
   3  10   3      533.06      521.57     13.20 o 
  -2  11   3      239.18      314.96      6.45 o 
  -1  11   3       23.74       27.26      4.06 o 
   0  11   3     1997.08     2149.81     84.07 o 
   1  11   3        0.70        8.78      4.00 o 
   2  11   3      110.70      141.34      7.00 o 
  -6   0   4       39.94       32.86      9.16 o 
  -4   0   4      312.98      233.88     11.39 o 
  -3   0   4      739.08      765.88     16.13 o 
  -2   0   4      697.06      570.09     79.30 o 
  -1   0   4     9177.50     9883.18    268.62 o 
   0   0   4    31542.82    40654.34   4020.11 o 
   1   0   4    10085.12     9405.73     41.86 o 
   2   0   4    28459.63    28099.14     93.08 o 
   3   0   4     9590.96     9797.72     64.59 o 
   4   0   4     4021.77     4614.38     46.57 o 
   5   0   4      208.20      172.72     12.22 o 
   6   0   4      117.97       93.38     10.02 o 
  -6   1   4       85.78      430.23     18.68 o 
  -5   1   4      586.14      516.53     12.06 o 
  -4   1   4        2.82       33.14      5.96 o 
  -3   1   4     3923.20     4036.66     64.46 o 
  -2   1   4     1490.47     1381.03     11.90 o 
  -1   1   4        4.33       31.99      6.92 o 
   0   1   4       74.32       93.89      2.94 o 
   1   1   4    13026.95    13276.57    149.08 o 
   2   1   4     2003.51     1947.64     60.43 o 
   3   1   4        1.04       23.28     15.36 o 
   4   1   4     2061.04     2196.73     45.95 o 
   5   1   4     1896.33     1793.77    111.93 o 
   6   1   4       14.30       74.81     33.72 o 
  -6   2   4       19.43       55.87     13.22 o 
  -5   2   4      923.96      782.46     20.42 o 
  -4   2   4       27.06       51.27      6.01 o 
  -3   2   4     1211.48     1193.84     21.96 o 
  -2   2   4      668.15      686.37      8.36 o 
  -1   2   4     1566.50     1565.49     22.71 o 
   0   2   4     4330.19     4202.60    194.99 o 
   1   2   4     4468.24     5049.91     21.18 o 
   2   2   4     3892.77     4349.15     26.24 o 
   3   2   4      109.81      117.04      7.62 o 
   4   2   4      289.24      272.13     20.72 o 
   5   2   4       47.15       66.07      5.87 o 
   6   2   4        7.66     1015.83     26.11 o 
  -6   3   4       29.03       23.69      8.23 o 
  -5   3   4     5281.53     4379.19     46.51 o 
  -4   3   4     1828.61     1726.50     22.29 o 
  -3   3   4    11008.74    11190.76     69.76 o 
  -2   3   4    19134.86    19927.71     81.05 o 
  -1   3   4     6659.07     6813.12    284.83 o 
   0   3   4     3875.08     4128.71     16.69 o 
   1   3   4      192.10      246.01      6.00 o 
   2   3   4      317.19      272.06     15.68 o 
   3   3   4     2094.46     2557.17     78.63 o 
   4   3   4     4439.75     4308.97     53.56 o 
   5   3   4     9568.45     9066.77     90.92 o 
   6   3   4       25.78       72.72      9.44 o 
  -6   4   4       83.70       98.86     27.25 o 
  -5   4   4      545.98      479.14     16.39 o 
  -4   4   4     2005.19     1728.19     20.67 o 
  -3   4   4     1779.79     1945.23     29.91 o 
  -2   4   4     1486.86     1510.94     23.27 o 
  -1   4   4    10646.46    10782.79    180.52 o 
   0   4   4     2521.30     2914.78    110.09 o 
   1   4   4     1240.09     1520.33     16.31 o 
   2   4   4     2591.18     2964.57     22.55 o 
   3   4   4     7337.18     7554.09     77.58 o 
   4   4   4     1654.46     1490.74     85.26 o 
   5   4   4       53.95       73.53      5.68 o 
   6   4   4      641.87      907.40     19.83 o 
  -6   5   4     2763.80     2869.30     83.63 o 
  -5   5   4      350.61      311.28     13.09 o 
  -4   5   4     2012.11     1661.29     20.11 o 
  -3   5   4      366.92      366.25     15.37 o 
  -2   5   4     1358.95     1321.56     57.06 o 
  -1   5   4     6244.05     6216.75    248.94 o 
   0   5   4     1418.12     1909.86     39.36 o 
   1   5   4     9100.43    10360.41     42.00 o 
   2   5   4       63.41      122.73     47.17 o 
   3   5   4     6613.80     6085.02    108.10 o 
   4   5   4      695.63      564.50     20.61 o 
   5   5   4      469.50      415.41     11.70 o 
   6   5   4      794.77      840.42     14.51 o 
  -5   6   4     2189.08     2096.90    131.18 o 
  -4   6   4       96.05       93.54     10.02 o 
  -3   6   4      285.14      281.76     10.50 o 
  -2   6   4      594.58      606.60     13.05 o 
  -1   6   4      315.44      302.44     18.06 o 
   0   6   4     7126.32     7764.08    497.72 o 
   1   6   4      222.92      284.98     19.77 o 
   2   6   4     4011.18     3818.76     62.29 o 
   3   6   4     1255.70     1086.21     34.71 o 
   4   6   4      752.80      615.84     11.74 o 
   5   6   4       11.23       97.36     49.78 o 
   6   6   4        0.05        3.65      3.72 o 
  -5   7   4      307.32      316.01     10.75 o 
  -4   7   4     1240.41     1153.78     25.03 o 
  -3   7   4     1514.03     1413.85     30.58 o 
  -2   7   4      922.46      863.92     16.13 o 
  -1   7   4     2494.58     2392.75    135.45 o 
   0   7   4     1544.12     1585.32     19.43 o 
   1   7   4    14778.39    15429.70     49.64 o 
   2   7   4      856.54      780.91     30.02 o 
   3   7   4       72.46       68.06      5.89 o 
   4   7   4      518.45      435.31     17.05 o 
   5   7   4      219.38      219.93     11.11 o 
  -5   8   4       22.57       19.52      3.53 o 
  -4   8   4     2274.83     2096.84     28.75 o 
  -3   8   4     2432.18     2254.00     25.76 o 
  -2   8   4     4516.23     4039.69     35.94 o 
  -1   8   4     7023.63     6538.11     39.81 o 
   0   8   4      981.53      989.40     16.55 o 
   1   8   4       47.35       60.99      6.73 o 
   2   8   4     2624.51     2602.79     82.83 o 
   3   8   4     2295.78     2328.69     24.73 o 
   4   8   4     2954.72     3024.14     25.42 o 
   5   8   4     1187.96     1328.32     16.25 o 
  -4   9   4        5.20        6.34      2.71 o 
  -3   9   4      203.62      193.38      7.81 o 
  -2   9   4      361.76      388.01     12.42 o 
  -1   9   4      482.56      444.52      9.91 o 
   0   9   4       64.27       82.91      5.13 o 
   1   9   4        6.98       14.82      6.06 o 
   2   9   4      414.25      427.68     17.19 o 
   3   9   4        0.91        8.11      4.15 o 
   4   9   4      102.87      132.59      6.68 o 
  -3  10   4     3054.43     3030.08     42.75 o 
  -2  10   4     1220.19     1200.61     11.98 o 
  -1  10   4     2483.28     2535.68     34.46 o 
   0  10   4       88.48       91.05      6.81 o 
   1  10   4      109.96      107.75      7.76 o 
   2  10   4      384.74      409.31     13.46 o 
   3  10   4     1348.22     1438.73     19.61 o 
  -2  11   4      159.02      207.14      7.99 o 
  -1  11   4     1436.87     1591.83     14.60 o 
   0  11   4       33.52       53.62     15.21 o 
   1  11   4     4391.68     4544.79     35.05 o 
   2  11   4      702.11      814.06     13.10 o 
  -6   1   5     3234.25     3057.92     36.98 o 
  -5   1   5        8.93       47.01     14.71 o 
  -4   1   5      188.80      205.43     10.37 o 
  -3   1   5     1255.99     1235.31     37.63 o 
  -2   1   5     6572.42     6701.20     96.82 o 
   0   1   5      523.48      655.49      7.41 o 
   2   1   5      670.07      819.28     10.94 o 
   3   1   5      738.32      829.89     51.94 o 
   4   1   5     1050.22     1000.94     15.17 o 
   5   1   5      553.55      528.67     13.01 o 
   6   1   5     3909.21     3831.55    270.75 o 
  -6   2   5      746.74      699.69     18.92 o 
  -5   2   5      176.80      200.50     13.19 o 
  -4   2   5    11526.38    11033.26    748.75 o 
  -3   2   5     7557.99     7682.22     55.08 o 
  -2   2   5     8221.96     8842.47     30.22 o 
  -1   2   5     9099.50     9752.50     50.52 o 
   0   2   5      601.20      609.98      5.59 o 
   1   2   5    31825.24    32014.94    417.26 o 
   2   2   5     1116.18     1318.22     27.87 o 
   3   2   5    13368.22    14316.50    333.78 o 
   4   2   5     5007.33     4901.80     27.37 o 
   5   2   5      135.29      162.91      9.76 o 
   6   2   5      485.46      414.97     15.62 o 
  -6   3   5      135.14      123.57     10.00 o 
  -5   3   5     4339.22     3903.21     44.43 o 
  -4   3   5     1111.80      978.19     23.00 o 
  -3   3   5     3399.87     3531.06     38.88 o 
  -2   3   5      157.38      272.08      9.88 o 
  -1   3   5     1371.31     1526.95     61.52 o 
   0   3   5     2318.63     2683.43     18.93 o 
   1   3   5       84.31      115.25      4.51 o 
   2   3   5     3759.70     4076.97     79.64 o 
   3   3   5      957.81     1124.84     14.39 o 
   4   3   5     1906.26     1874.01     21.84 o 
   5   3   5     1644.30     1609.67     39.56 o 
   6   3   5       80.24       77.45      9.31 o 
  -6   4   5     1814.91     1764.46     24.53 o 
  -5   4   5      155.33      144.20     11.55 o 
  -4   4   5     7593.53     6608.62     39.78 o 
  -3   4   5     1208.57     1272.56     24.39 o 
  -2   4   5      925.65      751.70     35.43 o 
  -1   4   5      195.74      192.15      8.46 o 
   0   4   5     2482.89     2741.92     29.94 o 
   1   4   5     3171.14     3702.75     66.90 o 
   2   4   5     4966.64     6272.14    154.06 o 
   3   4   5     5238.91     5347.87    101.13 o 
   4   4   5     1150.65     1015.16     18.83 o 
   5   4   5     2792.79     2379.15     20.56 o 
   6   4   5      382.26      375.87     12.61 o 
  -6   5   5      689.38      724.66     22.62 o 
  -5   5   5     1639.15     1355.00     23.95 o 
  -4   5   5      518.38      495.66     31.13 o 
  -3   5   5      131.81      140.02      8.46 o 
  -2   5   5     7555.61     7512.44    266.65 o 
  -1   5   5     5550.61     5318.50    315.49 o 
   0   5   5     1160.27     1400.90    137.63 o 
   1   5   5     7943.24     9334.54     38.43 o 
   2   5   5     2009.86     2450.75     33.46 o 
   3   5   5     1394.37     1279.94     17.35 o 
   4   5   5      133.64      116.26     12.12 o 
   5   5   5     1429.33     1172.05     16.56 o 
   6   5   5     1331.14     1199.54     16.47 o 
  -5   6   5      840.48      762.25     11.92 o 
  -4   6   5       45.63       45.40      8.01 o 
  -3   6   5     1180.27     1126.14     28.57 o 
  -2   6   5     6199.87     5940.31     92.73 o 
  -1   6   5     2852.89     2644.16     43.90 o 
   0   6   5    10107.60    10836.63    652.72 o 
   1   6   5        0.09        9.23      9.42 o 
   2   6   5     3807.83     3833.51     63.87 o 
   3   6   5      452.12      413.67     18.67 o 
   4   6   5       20.12       39.59     13.72 o 
   5   6   5     2041.61     1707.73     54.54 o 
   6   6   5       27.25       25.38      4.16 o 
  -5   7   5      991.05      955.02     17.08 o 
  -4   7   5      417.30      374.58     15.00 o 
  -3   7   5     2699.35     2493.65     27.99 o 
  -2   7   5       38.88       67.96     14.15 o 
  -1   7   5     1989.19     1899.14     21.68 o 
   0   7   5       87.61       89.74      7.54 o 
   1   7   5     1654.71     1664.75     17.04 o 
   2   7   5      506.80      493.09     13.19 o 
   3   7   5      580.61      519.24     16.45 o 
   4   7   5      754.55      737.25     20.78 o 
   5   7   5      685.06      704.12     16.79 o 
  -5   8   5       57.13       55.37     12.73 o 
  -4   8   5      344.98      336.49     12.32 o 
  -3   8   5      517.28      509.33     12.92 o 
  -2   8   5      550.45      507.74     22.06 o 
  -1   8   5     1004.07      978.56     19.59 o 
   0   8   5     1993.54     1956.32     21.83 o 
   1   8   5       73.32       84.11      4.96 o 
   2   8   5      412.78      446.11     12.49 o 
   3   8   5      544.79      572.91     12.67 o 
   4   8   5     1637.36     1786.31     32.89 o 
   5   8   5      235.01      267.25      7.37 o 
  -4   9   5      175.69      168.31      4.78 o 
  -3   9   5     2164.98     2100.10     16.63 o 
  -2   9   5     1185.87     1200.90     21.61 o 
  -1   9   5        0.90       10.79      4.47 o 
   0   9   5      108.16      132.79      5.72 o 
   1   9   5       11.48       13.10      9.56 o 
   2   9   5     4668.24     5071.11    252.74 o 
   3   9   5     1857.16     2278.65     65.48 o 
   4   9   5     2487.39     2746.89     22.95 o 
  -3  10   5      274.22      283.89      5.96 o 
  -2  10   5      176.54      208.50      7.81 o 
  -1  10   5      949.09      920.40     10.92 o 
   0  10   5     1831.19     2011.95     34.72 o 
   1  10   5      127.05      126.24     10.09 o 
   2  10   5      115.80      130.01      8.12 o 
   3  10   5      146.42      162.92      7.17 o 
  -2  11   5      312.28      377.49      8.91 o 
  -1  11   5     1111.54     1083.67     21.94 o 
   0  11   5      354.02      346.07     10.48 o 
   1  11   5       23.60       36.35      5.19 o 
   2  11   5     1025.65     1083.58     13.88 o 
  -6   0   6       22.96       13.44      9.02 o 
  -5   0   6     6610.40     5340.46     52.17 o 
  -4   0   6     1036.77     1024.49    119.75 o 
  -3   0   6    18466.84    18052.29     80.11 o 
  -2   0   6    12858.74    12609.06     81.78 o 
   0   0   6    14613.84    15026.11     48.06 o 
   1   0   6     2869.66     3096.83     27.06 o 
   2   0   6      637.80      749.99     76.79 o 
   3   0   6     3369.66     3428.00    117.66 o 
   4   0   6     9806.77     9501.76    360.51 o 
   5   0   6     8750.75     8150.53     49.59 o 
   6   0   6      254.29      239.68     12.92 o 
  -6   1   6       11.65       39.61     10.03 o 
  -5   1   6     4250.46     3668.27    179.82 o 
  -4   1   6     1905.56     1635.29     25.72 o 
  -3   1   6      719.83      731.41     58.05 o 
  -2   1   6      338.78      378.57     11.24 o 
  -1   1   6      351.14      365.22      6.56 o 
   0   1   6     2126.33     2179.72     17.53 o 
   1   1   6       18.85       23.37      3.40 o 
   2   1   6     7320.30     8212.26     87.99 o 
   3   1   6     2418.82     2395.54     17.05 o 
   4   1   6      179.47      210.30      8.52 o 
   5   1   6      186.30      161.23      7.06 o 
   6   1   6      273.34      318.68     15.26 o 
  -6   2   6      149.98      183.30     12.16 o 
  -5   2   6      298.30      308.80     13.96 o 
  -4   2   6     1259.19     1112.76     22.27 o 
  -3   2   6      198.14      174.56      9.63 o 
  -2   2   6     3516.35     3563.23     33.17 o 
  -1   2   6     1252.45     1201.46     12.18 o 
   0   2   6     1706.72     1755.55     20.87 o 
   1   2   6     2503.00     2811.51     37.64 o 
   2   2   6        0.02        5.78      2.05 o 
   3   2   6     1281.07     1329.66     45.28 o 
   4   2   6       41.56       42.47      5.05 o 
   5   2   6      557.92      642.30     25.54 o 
   6   2   6      835.46      715.07     18.84 o 
  -6   3   6      277.77      260.39     12.40 o 
  -5   3   6     5854.26     4981.34     50.23 o 
  -4   3   6     1102.37      958.41     21.45 o 
  -3   3   6     2453.35     2592.56     33.27 o 
  -2   3   6      601.78      691.52     15.41 o 
  -1   3   6     2193.80     2455.44     66.65 o 
   0   3   6    17155.79    19046.04     69.85 o 
   1   3   6       11.73       37.91      6.03 o 
   2   3   6    15396.87    15951.25    125.60 o 
   3   3   6     3261.40     3227.15     27.11 o 
   4   3   6     4192.20     4240.56     52.50 o 
   5   3   6      399.34      435.22     19.86 o 
   6   3   6       22.16       23.85      7.38 o 
  -6   4   6      755.03      885.93     17.99 o 
  -5   4   6      146.79      131.79     11.07 o 
  -4   4   6     1914.83     1719.08     29.15 o 
  -3   4   6     3407.15     3473.52     39.76 o 
  -2   4   6     3952.02     4091.97     30.18 o 
  -1   4   6      153.27      172.91      6.60 o 
   0   4   6     3939.88     4067.81     51.12 o 
   1   4   6    23127.39    27524.79     84.92 o 
   2   4   6      104.42      112.35      5.63 o 
   3   4   6     2216.62     2087.95     21.53 o 
   4   4   6      805.12      676.26     29.30 o 
   5   4   6      841.87      740.78     26.08 o 
   6   4   6      244.58      215.65      9.98 o 
  -6   5   6       67.90       76.14      6.56 o 
  -5   5   6      819.22      768.13     13.41 o 
  -4   5   6     1668.67     1500.97     26.39 o 
  -3   5   6     3083.86     3005.63     26.52 o 
  -2   5   6     2666.54     2622.26    122.04 o 
  -1   5   6     7131.04     7248.69    258.02 o 
   0   5   6     2383.33     2647.90    325.90 o 
   1   5   6      316.27      358.57     11.57 o 
   2   5   6     4762.18     5981.27     51.64 o 
   3   5   6      495.95      493.64     15.92 o 
   4   5   6     1128.15      897.39     25.32 o 
   5   5   6      671.14      612.74     12.24 o 
   6   5   6      715.18      703.97     12.68 o 
  -5   6   6      764.59      743.52     14.35 o 
  -4   6   6      467.15      458.69     10.82 o 
  -3   6   6     2277.99     2064.74     25.33 o 
  -2   6   6     5292.94     5300.57     60.00 o 
  -1   6   6      956.75      877.18     25.97 o 
   0   6   6     2601.30     2541.84     40.13 o 
   1   6   6      674.98      867.61     23.53 o 
   2   6   6      407.81      428.53     11.19 o 
   3   6   6      448.14      413.47     62.51 o 
   4   6   6     2464.19     2017.54     21.27 o 
   5   6   6     2169.06     1901.17     61.67 o 
  -5   7   6      290.82      247.53      9.21 o 
  -4   7   6     2071.59     1956.25     31.04 o 
  -3   7   6     1998.35     1787.72     49.88 o 
  -2   7   6     4452.69     4259.61     33.85 o 
  -1   7   6     7375.34     7090.80     54.62 o 
   0   7   6        5.48       16.98      4.94 o 
   1   7   6     1230.14     1237.28     18.30 o 
   2   7   6      889.12      881.81     47.89 o 
   3   7   6     2479.70     2288.01     79.43 o 
   4   7   6     2084.84     1837.08     31.23 o 
   5   7   6     1174.95     1152.18     20.35 o 
  -5   8   6        0.00        0.48      3.26 o 
  -4   8   6     3373.26     3228.68     34.10 o 
  -3   8   6       39.38       49.91      6.19 o 
  -2   8   6      928.65      783.05     15.04 o 
  -1   8   6     1917.86     1798.24     20.39 o 
   0   8   6        0.51        9.90      6.26 o 
   1   8   6    10214.28    10554.90    164.50 o 
   2   8   6      901.95      903.63     16.48 o 
   3   8   6     4318.54     4469.57    125.59 o 
   4   8   6      390.27      427.30     16.88 o 
  -4   9   6       61.14       50.49      3.23 o 
  -3   9   6      379.51      379.43      8.54 o 
  -2   9   6       18.44       25.97      3.99 o 
  -1   9   6       91.23      101.62      5.36 o 
   0   9   6      157.65      160.13      8.66 o 
   1   9   6       22.29       27.73      7.82 o 
   2   9   6       88.50      116.17      6.99 o 
   3   9   6      289.96      335.01     19.21 o 
   4   9   6      128.11      119.93      6.22 o 
  -3  10   6      488.19      480.18      7.16 o 
  -2  10   6       69.86       71.12      5.60 o 
  -1  10   6      382.78      372.67      7.04 o 
   0  10   6       37.19       51.97      4.01 o 
   1  10   6     4311.74     4366.18     40.01 o 
   2  10   6      282.72      303.77     10.43 o 
   3  10   6      883.83      936.42     13.65 o 
  -2  11   6     2316.73     2557.25     20.30 o 
  -1  11   6     5052.75     5169.07     33.64 o 
   0  11   6        2.87       14.73      5.05 o 
   1  11   6      394.25      390.63      9.67 o 
   2  11   6       70.29       63.56      4.34 o 
  -6   1   7     1074.49     1014.80     21.44 o 
  -5   1   7      350.67      344.59     22.30 o 
  -4   1   7    11552.48     9992.52    156.97 o 
  -3   1   7     4325.56     4405.99    190.61 o 
  -2   1   7     7612.48     7543.50     31.06 o 
  -1   1   7     9998.16     9965.86    132.08 o 
   0   1   7      479.73      519.34      7.19 o 
   1   1   7     5834.60     6053.37    137.44 o 
   2   1   7      376.64      368.29      6.74 o 
   3   1   7    10677.18    10924.70     47.91 o 
   4   1   7     5039.94     4945.90     28.23 o 
   5   1   7     1477.68     1427.07     19.81 o 
   6   1   7      999.11     1010.42     98.42 o 
  -6   2   7     3473.02     3536.04     37.83 o 
  -5   2   7       34.02       86.89     10.56 o 
  -4   2   7       55.62       57.43      8.47 o 
  -3   2   7      162.56      187.59     10.12 o 
  -2   2   7    14244.63    14669.94     89.88 o 
  -1   2   7     6847.46     6459.25    102.83 o 
   0   2   7     3575.59     4026.16     79.19 o 
   1   2   7    30361.02    30728.09     89.27 o 
   2   2   7     5575.15     5960.06    105.96 o 
   3   2   7      466.44      531.19      9.26 o 
   4   2   7       13.82       27.60      4.58 o 
   5   2   7      349.01      343.17      9.62 o 
   6   2   7     2976.58     2712.78     34.31 o 
  -6   3   7       69.61       96.56      8.83 o 
  -5   3   7     1542.45     1317.55     26.79 o 
  -4   3   7       89.60       95.59     10.47 o 
  -3   3   7      230.25      292.46     12.98 o 
  -2   3   7     3707.73     3651.49     35.00 o 
  -1   3   7       99.74      165.96     15.04 o 
   0   3   7     6837.26     7331.28     41.78 o 
   1   3   7      491.69      638.71     18.30 o 
   2   3   7     7523.81     8242.83     69.94 o 
   3   3   7      183.99      201.11      6.67 o 
   4   3   7      878.96      850.87     32.73 o 
   5   3   7       65.86       67.34      7.12 o 
   6   3   7       51.95       53.18      8.28 o 
  -6   4   7     2853.70     2961.77     30.28 o 
  -5   4   7       59.73       63.59      9.70 o 
  -4   4   7     1369.33     1200.77     24.87 o 
  -3   4   7     1622.90     1622.70    127.41 o 
  -2   4   7      330.39      395.29     13.00 o 
  -1   4   7    11826.11    11883.67    101.71 o 
   0   4   7      957.62     1006.51     30.32 o 
   1   4   7    14549.20    15904.34     67.91 o 
   2   4   7      380.86      425.47      9.54 o 
   3   4   7      799.29      724.84     16.51 o 
   4   4   7      305.73      311.61     16.42 o 
   5   4   7       40.20       37.78      7.72 o 
   6   4   7     1268.39     1173.95     19.10 o 
  -6   5   7      370.09      414.06     10.29 o 
  -5   5   7      284.32      314.39     37.26 o 
  -4   5   7     7839.08     7278.82     57.64 o 
  -3   5   7     1390.93     1336.54     18.24 o 
  -2   5   7     1428.02     1386.25     19.36 o 
  -1   5   7     6218.49     6108.43    226.76 o 
   0   5   7     1613.34     1472.61     28.07 o 
   1   5   7     1384.65     1659.00    151.87 o 
   2   5   7       18.01       78.99      9.12 o 
   3   5   7     3575.37     3265.30    159.32 o 
   4   5   7     4975.81     3902.20     51.03 o 
   5   5   7      285.24      278.93      9.08 o 
   6   5   7     1670.04     1517.37     17.15 o 
  -5   6   7     3004.96     3047.85     21.53 o 
  -4   6   7      378.25      360.39     12.98 o 
  -3   6   7     7105.09     6277.71     43.73 o 
  -2   6   7     2079.91     1962.38     37.40 o 
  -1   6   7     1125.04     1087.80     28.33 o 
   0   6   7        8.98       23.83     11.71 o 
   1   6   7      148.85      191.09     14.22 o 
   2   6   7     4638.34     4760.91     35.75 o 
   3   6   7     1653.24     1556.44    212.68 o 
   4   6   7     5782.17     4725.60    113.94 o 
   5   6   7     2393.14     2117.27    123.22 o 
  -5   7   7      227.19      266.08      8.65 o 
  -4   7   7      280.51      301.00     12.86 o 
  -3   7   7        2.72       43.24     14.50 o 
  -2   7   7      925.97      807.14     22.72 o 
  -1   7   7       68.64      144.01     53.57 o 
   0   7   7     1841.60     1820.50     24.87 o 
   1   7   7      616.72      630.10     13.68 o 
   2   7   7      378.32      374.84     11.73 o 
   3   7   7      888.70      862.81     48.64 o 
   4   7   7       96.35      120.33     10.60 o 
   5   7   7      964.72     1018.87     18.39 o 
  -4   8   7      144.98      135.53      8.61 o 
  -3   8   7      893.86      852.32     15.25 o 
  -2   8   7     3166.89     2864.65     24.99 o 
  -1   8   7      912.73      848.30     24.97 o 
   0   8   7       64.95       76.44      6.43 o 
   1   8   7      415.20      447.16     10.60 o 
   2   8   7      351.08      382.13     14.96 o 
   3   8   7       33.72       51.72      4.78 o 
   4   8   7     1047.74     1116.51     55.40 o 
  -4   9   7        0.40       14.91      7.69 o 
  -3   9   7       12.37       15.09      3.65 o 
  -2   9   7     3748.07     3302.99     42.73 o 
  -1   9   7     1044.54      956.48     16.82 o 
   0   9   7    11391.82    10642.84     46.63 o 
   1   9   7      319.30      336.12     45.12 o 
   2   9   7     6033.85     6434.16    265.13 o 
   3   9   7       34.96       51.10      4.31 o 
   4   9   7        3.08        8.29      4.42 o 
  -3  10   7      536.13      501.97     10.23 o 
  -2  10   7      821.03      821.48      9.05 o 
  -1  10   7       28.55       35.96      3.55 o 
   0  10   7      262.01      281.04      7.37 o 
   1  10   7        2.77       15.39      6.10 o 
   2  10   7      626.23      663.72     13.45 o 
  -2  11   7      268.58      308.38      6.99 o 
  -1  11   7      859.43      870.55     13.22 o 
   0  11   7      357.06      364.10      9.31 o 
   1  11   7        5.98        8.90      3.54 o 
  -6   0   8      842.14      881.96     19.30 o 
  -5   0   8     5821.44     4704.73     48.74 o 
  -4   0   8     4555.71     3701.72     39.81 o 
  -3   0   8     8846.67     8711.99     55.58 o 
  -2   0   8     1666.11     1692.63     15.99 o 
  -1   0   8     1054.84     1248.83     12.46 o 
   0   0   8    13799.10    14650.10    829.95 o 
   1   0   8      396.09      466.49     27.52 o 
   2   0   8    35012.39    34337.54    211.19 o 
   3   0   8     3937.64     3947.89    102.46 o 
   4   0   8     4618.53     4824.42     63.09 o 
   5   0   8     1430.33     1420.36     44.94 o 
   6   0   8        0.52        8.62      8.75 o 
  -6   1   8       56.14       86.86      9.79 o 
  -5   1   8      166.10      153.04      8.24 o 
  -4   1   8     1242.22     1088.43     54.76 o 
  -3   1   8     2612.42     2538.07     47.45 o 
  -2   1   8     6737.86     6823.91     30.52 o 
  -1   1   8        5.46       21.27      2.41 o 
   0   1   8     6559.61     6746.66     96.86 o 
   1   1   8     2588.35     2727.03     24.07 o 
   2   1   8        2.43       24.54      6.07 o 
   3   1   8      120.07      129.69      4.44 o 
   4   1   8      815.37      827.33     16.52 o 
   5   1   8       50.35       46.44      4.56 o 
   6   1   8      169.93      182.27     17.68 o 
  -6   2   8      133.53      132.63     10.87 o 
  -5   2   8     6501.37     5637.73     53.52 o 
  -4   2   8        0.09        6.31      8.95 o 
  -3   2   8     1945.60     1916.23     27.98 o 
  -2   2   8     4789.15     4866.15     35.35 o 
  -1   2   8     1029.09      964.08     20.74 o 
   0   2   8     4093.63     4567.12     23.21 o 
   1   2   8      873.64     1015.55     14.94 o 
   2   2   8    11540.34    12334.55    168.22 o 
   3   2   8       76.83       85.17      4.57 o 
   4   2   8     3312.90     3260.49     28.58 o 
   5   2   8      315.46      395.03     29.12 o 
   6   2   8      379.15      399.62     14.77 o 
  -6   3   8       48.37       69.21      8.23 o 
  -5   3   8      127.20      129.21     11.63 o 
  -4   3   8      650.30      618.93     18.85 o 
  -3   3   8     8067.85     7726.15     58.74 o 
  -2   3   8    12886.65    12584.71     69.12 o 
  -1   3   8     8643.00     8290.82     32.05 o 
   0   3   8    14424.67    15859.86     43.46 o 
   1   3   8     2061.21     2590.09     35.33 o 
   2   3   8     2674.27     3081.28     49.95 o 
   3   3   8      841.19     1084.02     22.48 o 
   4   3   8     6279.69     5740.35    130.73 o 
   5   3   8     4143.76     3990.99     33.63 o 
   6   3   8      544.77      551.17     14.99 o 
  -6   4   8      322.34      358.29     11.62 o 
  -5   4   8      833.21      881.56     14.33 o 
  -4   4   8     1625.68     1594.42     28.85 o 
  -3   4   8      573.26      584.30     16.46 o 
  -2   4   8     7758.90     7582.94     55.23 o 
  -1   4   8     4509.14     4454.44     28.61 o 
   0   4   8       52.86       58.39     11.26 o 
   1   4   8      465.92      457.20     17.69 o 
   2   4   8     8456.45     9671.08    240.26 o 
   3   4   8     1836.20     1674.89     21.06 o 
   4   4   8       27.08       36.79      5.63 o 
   5   4   8      562.32      443.21     17.83 o 
   6   4   8     1576.68     1409.43     20.14 o 
  -6   5   8     1703.84     1858.16     19.02 o 
  -5   5   8       13.30       55.98     25.64 o 
  -4   5   8     3180.62     3242.10     69.09 o 
  -3   5   8       11.63       35.89      7.51 o 
  -2   5   8     3664.50     3741.44    137.03 o 
  -1   5   8     1759.68     1781.79     84.91 o 
   0   5   8      467.84      425.50     15.84 o 
   1   5   8     4160.45     4967.10    437.58 o 
   2   5   8      172.34      197.83     11.15 o 
   3   5   8     4151.72     3796.03     71.76 o 
   4   5   8      688.03      694.72     18.21 o 
   5   5   8     1124.98      977.50     14.41 o 
   6   5   8       65.73       65.19      5.29 o 
  -5   6   8     2110.94     2074.63     17.21 o 
  -4   6   8      360.55      339.32      9.37 o 
  -3   6   8     1492.87     1476.47     45.02 o 
  -2   6   8      247.97      265.12     20.35 o 
  -1   6   8      725.73      822.65     24.55 o 
   0   6   8     1834.03     1710.26     33.52 o 
   1   6   8       80.16       80.63      5.74 o 
   2   6   8     1951.45     2125.54     93.76 o 
   3   6   8      236.76      244.45     41.69 o 
   4   6   8      789.96      663.96     20.67 o 
   5   6   8      731.51      670.31     28.49 o 
  -5   7   8       71.94       82.10      5.34 o 
  -4   7   8     5430.06     5163.02     47.10 o 
  -3   7   8     1010.74      911.54     40.25 o 
  -2   7   8      135.75      157.11      8.42 o 
  -1   7   8      358.54      360.00     13.53 o 
   0   7   8     2741.06     2639.16     23.28 o 
   1   7   8     7292.07     7547.37     42.80 o 
   2   7   8      522.30      566.70     12.79 o 
   3   7   8     2835.50     2969.03    299.54 o 
   4   7   8      929.51      849.02     20.67 o 
   5   7   8        2.63        8.96      5.03 o 
  -4   8   8      326.42      325.97     10.81 o 
  -3   8   8     1055.27     1088.48     22.24 o 
  -2   8   8     4448.81     3922.28    115.95 o 
  -1   8   8     5399.22     4752.97     31.50 o 
   0   8   8      474.94      444.72     10.12 o 
   1   8   8     2606.46     2570.90     52.06 o 
   2   8   8        2.87        9.19      5.30 o 
   3   8   8       64.35       90.81      5.68 o 
   4   8   8     1358.87     1498.18     94.09 o 
  -4   9   8       89.76       67.23      3.08 o 
  -3   9   8       69.15       80.22      4.61 o 
  -2   9   8       34.56       34.17      3.82 o 
  -1   9   8        0.67        9.16      3.46 o 
   0   9   8      169.15      224.92      7.53 o 
   1   9   8      484.60      510.62     28.98 o 
   2   9   8      305.79      295.77     25.12 o 
   3   9   8        4.30        9.03      4.87 o 
  -3  10   8      661.06      660.35      7.46 o 
  -2  10   8      960.98      899.89     10.48 o 
  -1  10   8     4026.78     3827.32     83.30 o 
   0  10   8      798.74      811.34     11.11 o 
   1  10   8     1640.55     1697.30     22.47 o 
   2  10   8        3.33        9.66      4.32 o 
  -1  11   8      149.82      154.37      5.73 o 
   0  11   8      464.95      488.41     10.02 o 
   1  11   8     3220.49     3353.53     22.50 o 
  -6   1   9     5563.98     5834.61     46.73 o 
  -5   1   9      102.34       87.61      7.61 o 
  -4   1   9     2357.90     1937.70     54.02 o 
  -3   1   9        2.15       24.41      6.39 o 
  -2   1   9     1470.99     1473.53     13.48 o 
  -1   1   9     6768.29     6726.50     50.78 o 
   0   1   9     2324.64     2403.58     16.84 o 
   1   1   9    15196.59    14399.50     60.46 o 
   2   1   9      901.05      860.77     10.47 o 
   3   1   9     4523.13     4547.58    136.86 o 
   4   1   9      947.80      944.46     12.06 o 
   5   1   9       25.22       43.03      7.07 o 
   6   1   9     2013.61     2009.96    160.83 o 
  -6   2   9      338.32      353.80     13.29 o 
  -5   2   9       88.94       74.90     10.40 o 
  -4   2   9    11029.99     9681.08     68.44 o 
  -3   2   9     1164.62     1080.80     21.60 o 
  -2   2   9    10748.22    10489.50     45.42 o 
  -1   2   9    11050.74    11428.22     74.96 o 
   0   2   9        1.86       20.45      3.76 o 
   1   2   9      516.42      585.22     51.92 o 
   2   2   9      499.60      627.07     15.32 o 
   3   2   9     9526.71     9914.57    195.60 o 
   4   2   9     5537.97     5265.38     38.27 o 
   5   2   9     1400.67     1385.10     20.90 o 
   6   2   9     2348.08     2167.10     29.99 o 
  -6   3   9      398.91      380.69     12.67 o 
  -5   3   9      622.29      614.51     19.28 o 
  -4   3   9       43.03       53.07      9.52 o 
  -3   3   9     1603.04     1543.48     27.04 o 
  -2   3   9     2422.15     2478.02     22.05 o 
  -1   3   9     1331.15     1370.78     10.25 o 
   0   3   9      361.90      400.17     10.57 o 
   1   3   9      444.35      595.09      7.68 o 
   2   3   9     4937.81     5339.55    185.87 o 
   3   3   9      251.61      256.80     33.74 o 
   4   3   9     2983.53     2984.01     60.78 o 
   5   3   9       23.67       66.41     26.27 o 
   6   3   9      153.24      141.01      9.43 o 
  -6   4   9      151.10      194.27      8.91 o 
  -5   4   9      640.90      679.76     19.16 o 
  -4   4   9     3473.02     3550.89    153.83 o 
  -3   4   9     2075.48     2196.49     22.52 o 
  -2   4   9     4014.95     4111.06     40.47 o 
  -1   4   9     1883.28     1760.78     36.92 o 
   0   4   9     1818.75     1820.08     75.50 o 
   1   4   9        2.70       14.93      4.86 o 
   2   4   9       11.82       17.56      4.97 o 
   3   4   9     1536.28     1340.12     47.69 o 
   4   4   9     2543.10     2277.70    120.41 o 
   5   4   9     1589.71     1368.83     29.21 o 
   6   4   9      722.71      676.83     13.93 o 
  -6   5   9     1774.52     2090.01     19.23 o 
  -5   5   9       19.92       32.37     11.77 o 
  -4   5   9       13.08       40.97     11.78 o 
  -3   5   9     1362.82     1320.18     18.05 o 
  -2   5   9     5315.52     5492.11     49.19 o 
  -1   5   9     2626.91     2743.30    131.95 o 
   0   5   9     4886.26     4938.16     50.13 o 
   1   5   9     9587.81    10528.38     72.25 o 
   2   5   9      574.84      581.91     50.17 o 
   3   5   9      372.56      364.99     12.35 o 
   4   5   9      501.23      447.62     14.89 o 
   5   5   9      386.48      342.96      9.21 o 
  -5   6   9     1566.89     1617.61     48.14 o 
  -4   6   9       28.37       52.75      5.53 o 
  -3   6   9       49.91       52.26      6.36 o 
  -2   6   9      760.12      783.85     41.22 o 
  -1   6   9     1458.92     1436.77     24.99 o 
   0   6   9    15261.46    15747.53    111.01 o 
   1   6   9      318.58      367.05     31.01 o 
   2   6   9    12778.98    12453.05    569.05 o 
   3   6   9        3.37       13.60      7.65 o 
   4   6   9      119.50      132.60     11.42 o 
   5   6   9      322.92      290.21     11.31 o 
  -5   7   9      429.65      455.66      9.17 o 
  -4   7   9     1178.41     1204.57     22.24 o 
  -3   7   9     1774.74     1610.84     28.51 o 
  -2   7   9     3412.26     3344.40    218.39 o 
  -1   7   9     1832.21     1715.38     38.04 o 
   0   7   9       21.05       33.15      4.15 o 
   1   7   9     5285.35     5368.78     75.65 o 
   2   7   9       26.85       41.21      6.50 o 
   3   7   9     1474.06     1577.08    207.01 o 
   4   7   9      466.99      470.08     15.70 o 
   5   7   9      320.56      312.65      6.63 o 
  -4   8   9     1100.99     1035.83     17.55 o 
  -3   8   9       11.86       22.77      6.70 o 
  -2   8   9        0.20        1.86      3.93 o 
  -1   8   9     2052.39     1821.04     19.13 o 
   0   8   9     1710.76     1476.73     63.95 o 
   1   8   9      116.07      128.95      5.46 o 
   2   8   9      314.25      315.68     13.83 o 
   3   8   9      128.58      157.96      7.01 o 
   4   8   9      213.30      255.38      9.81 o 
  -4   9   9       54.78       60.63      2.77 o 
  -3   9   9     6011.06     5477.42    208.80 o 
  -2   9   9     1563.80     1386.69     49.36 o 
  -1   9   9     2194.97     1945.82     18.25 o 
   0   9   9      324.44      301.19     18.28 o 
   1   9   9        0.25        5.62      4.32 o 
   2   9   9     2591.83     2754.61     98.93 o 
   3   9   9      807.26      905.02     20.70 o 
  -3  10   9       64.41       56.69      2.75 o 
  -2  10   9      121.79      122.93      4.43 o 
  -1  10   9       13.10       21.98      3.77 o 
   0  10   9     2490.01     2318.51     25.17 o 
   1  10   9       26.02       48.93      5.78 o 
   2  10   9      944.16     1008.76     13.91 o 
  -1  11   9       67.24       73.11      4.48 o 
   0  11   9      116.47      107.33      4.99 o 
   1  11   9      319.01      338.35      6.80 o 
  -6   0  10      403.63      400.96     12.94 o 
  -5   0  10      884.45      831.74     20.91 o 
  -4   0  10     1250.50     1092.36     23.14 o 
  -3   0  10    11075.42    10464.98     65.42 o 
  -2   0  10    11899.75    11452.89    260.02 o 
  -1   0  10    33632.24    35100.87    113.75 o 
   0   0  10    34721.77    36205.30   1472.72 o 
   1   0  10     1728.60     1802.69     21.37 o 
   2   0  10     8644.71     9015.20     43.51 o 
   3   0  10      543.57      575.90     59.01 o 
   4   0  10     2929.23     2848.60    112.61 o 
   5   0  10     6296.39     6479.73    300.96 o 
   6   0  10      764.30      696.54     16.67 o 
  -6   1  10      646.31      620.24     16.01 o 
  -5   1  10     1823.28     1774.81    138.21 o 
  -4   1  10     2401.39     2151.98     75.60 o 
  -3   1  10     1466.72     1420.85     24.86 o 
  -2   1  10     4233.66     4092.88     27.18 o 
  -1   1  10      593.47      662.72     10.05 o 
   0   1  10      165.98      171.01      4.25 o 
   1   1  10       55.34       48.13      3.67 o 
   2   1  10     4602.45     4566.07     97.93 o 
   3   1  10       51.55      107.15     19.51 o 
   4   1  10     1672.34     1617.30     15.48 o 
   5   1  10      202.84      208.24      8.26 o 
   6   1  10       77.96       78.77      9.70 o 
  -6   2  10      814.37      893.74     18.18 o 
  -5   2  10      758.94      617.05     19.48 o 
  -4   2  10        6.30       16.01      8.75 o 
  -3   2  10      544.26      600.84     17.88 o 
  -2   2  10     7022.30     6851.52     92.17 o 
  -1   2  10       99.45      178.23      8.88 o 
   0   2  10     5926.49     6358.53     35.65 o 
   1   2  10      486.35      489.98     10.19 o 
   2   2  10       87.67       86.14      6.22 o 
   3   2  10     1763.15     2019.87     38.38 o 
   4   2  10       41.56       59.12      7.65 o 
   5   2  10       27.39       28.51      9.65 o 
   6   2  10      160.17      162.88     10.61 o 
  -6   3  10      704.01      763.62     15.91 o 
  -5   3  10     6776.54     6468.99     56.75 o 
  -4   3  10      113.49       99.13     10.74 o 
  -3   3  10    10914.78    10678.87     69.34 o 
  -2   3  10     2963.45     3029.54     24.84 o 
  -1   3  10       14.97       24.80      4.40 o 
   0   3  10     4160.74     5062.28    188.95 o 
   1   3  10      771.79     1081.60     20.22 o 
   2   3  10    19855.12    20772.70    226.66 o 
   3   3  10     1110.85      999.78     24.18 o 
   4   3  10     5354.67     4929.60    199.35 o 
   5   3  10     1962.64     1921.23     72.74 o 
   6   3  10       47.56       39.87      7.40 o 
  -6   4  10      780.14      865.01     15.27 o 
  -5   4  10      171.58      223.16     12.82 o 
  -4   4  10     4595.04     4766.04    250.28 o 
  -3   4  10     1587.68     1567.77     27.42 o 
  -2   4  10      354.88      394.97     13.34 o 
  -1   4  10     1084.68     1104.64     13.50 o 
   0   4  10     5531.79     5869.29    313.91 o 
   1   4  10     3793.27     4014.65     27.82 o 
   2   4  10      145.08      203.68      7.65 o 
   3   4  10     3568.75     3031.37     86.56 o 
   4   4  10     3270.94     3048.41     98.69 o 
   5   4  10      355.25      371.73     16.07 o 
   6   4  10      273.64      251.88      8.87 o 
  -5   5  10     1154.40     1278.97     22.04 o 
  -4   5  10        7.56       17.80      8.76 o 
  -3   5  10     3399.01     3382.02     69.70 o 
  -2   5  10     3026.41     3333.78     37.84 o 
  -1   5  10     2701.56     2606.11     91.22 o 
   0   5  10     1898.60     1950.37     31.97 o 
   1   5  10     2407.85     2447.81     34.25 o 
   2   5  10      450.13      423.65     45.21 o 
   3   5  10      274.10      245.62     10.34 o 
   4   5  10     1501.20     1374.49     24.82 o 
   5   5  10      101.41      102.17      6.10 o 
  -5   6  10       83.25       98.98      4.26 o 
  -4   6  10       14.86       22.72      4.87 o 
  -3   6  10      886.81      924.35     18.08 o 
  -2   6  10     2184.32     2098.00     31.53 o 
  -1   6  10     1523.87     1497.99     25.42 o 
   0   6  10     4527.21     4719.59     29.05 o 
   1   6  10       43.81       60.19      6.28 o 
   2   6  10     1822.85     1780.64     78.36 o 
   3   6  10       17.43       22.96      6.61 o 
   4   6  10      307.06      289.57     14.09 o 
   5   6  10      849.36      792.79     62.59 o 
  -5   7  10      360.48      348.83      6.96 o 
  -4   7  10      586.62      578.28     15.24 o 
  -3   7  10       17.44       34.21      7.28 o 
  -2   7  10     1698.13     1633.14    113.73 o 
  -1   7  10     4568.31     4176.75     68.37 o 
   0   7  10     2165.09     2117.78     27.92 o 
   1   7  10     5680.60     5291.12    147.08 o 
   2   7  10     1089.34     1212.58     52.11 o 
   3   7  10      700.91      641.81     21.38 o 
   4   7  10       21.86       27.76      6.87 o 
   5   7  10     1123.67     1205.74     16.28 o 
  -4   8  10     3094.58     2940.38    144.12 o 
  -3   8  10        2.67        7.58      5.81 o 
  -2   8  10     1026.28      887.51     30.72 o 
  -1   8  10       11.09       19.09      3.52 o 
   0   8  10       94.39       90.03      4.48 o 
   1   8  10     2709.29     2875.08     25.05 o 
   2   8  10        1.81       13.26      6.98 o 
   3   8  10     4437.72     4710.46     62.36 o 
   4   8  10     1145.54     1285.97     18.56 o 
  -4   9  10        0.21        4.99      2.65 o 
  -3   9  10        7.22       22.87      3.37 o 
  -2   9  10       32.18       41.74      4.09 o 
  -1   9  10       13.50       19.20      3.84 o 
   0   9  10       12.95       20.42      3.81 o 
   1   9  10       17.21       26.11      4.50 o 
   2   9  10      217.39      251.80     12.33 o 
   3   9  10        0.42        8.59      5.13 o 
  -3  10  10      798.31      774.74      6.88 o 
  -2  10  10      631.27      559.27      8.06 o 
  -1  10  10       20.30       23.67      5.35 o 
   0  10  10       84.95      107.51      6.81 o 
   1  10  10     1850.22     1941.91     20.78 o 
   2  10  10        3.75       14.58      4.09 o 
  -1  11  10     2871.00     2880.08     18.16 o 
   0  11  10      135.30      158.11      5.16 o 
  -6   1  11       28.68       27.92      6.75 o 
  -5   1  11       11.58       33.16      6.96 o 
  -4   1  11     4871.80     4314.25    205.39 o 
  -3   1  11     1634.92     1628.35     26.38 o 
  -2   1  11    11900.34    12020.52    228.53 o 
  -1   1  11    10572.82    11168.49    128.63 o 
   0   1  11     1855.42     1945.96     13.71 o 
   1   1  11       16.42       17.03      4.15 o 
   2   1  11       74.66      108.93      9.11 o 
   3   1  11     4115.47     4190.39    211.09 o 
   4   1  11     1792.29     1704.19     19.40 o 
   5   1  11     4303.64     4506.23    134.27 o 
   6   1  11     1894.50     1691.59     26.55 o 
  -6   2  11     3264.21     3532.14     33.29 o 
  -5   2  11        0.89        0.90      8.04 o 
  -4   2  11     2573.65     2228.56     33.99 o 
  -3   2  11     1493.13     1384.63     24.82 o 
  -2   2  11       86.50       97.90      3.96 o 
  -1   2  11     2437.38     2610.53     24.49 o 
   0   2  11     6773.28     7229.06     26.09 o 
   1   2  11    15748.52    17185.95    680.34 o 
   2   2  11      516.52      603.17     10.76 o 
   3   2  11     5156.33     5309.37    351.71 o 
   4   2  11     2559.27     2417.78     27.77 o 
   5   2  11       65.81       47.46     10.00 o 
   6   2  11      213.08      203.58     10.57 o 
  -6   3  11      782.30      774.26     15.83 o 
  -5   3  11     1668.23     1673.84     29.14 o 
  -4   3  11      120.03      111.34     11.43 o 
  -3   3  11       76.59      118.75     10.17 o 
  -2   3  11      234.66      258.40      8.79 o 
  -1   3  11     1695.38     1809.49     24.70 o 
   0   3  11     2996.84     3047.16     24.06 o 
   1   3  11      756.78      927.94     11.09 o 
   2   3  11     3229.50     3506.74     29.51 o 
   3   3  11      166.79      172.73      9.29 o 
   4   3  11      160.44      149.99      8.80 o 
   5   3  11        0.73        2.48      6.52 o 
   6   3  11        0.43       -1.92      6.33 o 
  -6   4  11     2814.86     3281.23     26.82 o 
  -5   4  11      410.94      439.90     15.61 o 
  -4   4  11     2381.38     2430.33     35.75 o 
  -3   4  11      586.92      594.11     12.34 o 
  -2   4  11      405.49      406.80     13.21 o 
  -1   4  11     3508.94     3573.36    103.40 o 
   0   4  11      289.59      328.79      9.60 o 
   1   4  11    10715.12    11316.61    174.72 o 
   2   4  11        0.02       25.38      9.95 o 
   3   4  11     5424.27     4706.66     86.92 o 
   4   4  11      258.63      234.59     10.57 o 
   5   4  11      103.05      101.38     10.23 o 
   6   4  11      698.16      666.02     11.93 o 
  -5   5  11     1592.09     1740.16     24.60 o 
  -4   5  11     3246.99     3486.04     38.73 o 
  -3   5  11      617.08      644.71     24.21 o 
  -2   5  11     3226.77     3511.15    149.52 o 
  -1   5  11     5336.58     5243.89    274.51 o 
   0   5  11       54.89       63.69     10.99 o 
   1   5  11      481.30      477.13     10.94 o 
   2   5  11     2223.69     2151.86    173.31 o 
   3   5  11     1232.33      994.95     19.65 o 
   4   5  11      890.48      811.10     19.34 o 
   5   5  11      594.83      553.92     21.26 o 
  -5   6  11      413.04      455.48     10.56 o 
  -4   6  11       46.49      103.18     31.26 o 
  -3   6  11     6877.67     7426.16    394.48 o 
  -2   6  11     3362.27     3437.96     40.10 o 
  -1   6  11     4946.16     4826.43     45.70 o 
   0   6  11     3268.83     3344.51     31.00 o 
   1   6  11        5.46        9.89      5.26 o 
   2   6  11     1734.21     1713.48     97.22 o 
   3   6  11      212.71      190.35     22.34 o 
   4   6  11     2721.71     2564.87     36.61 o 
   5   6  11     1922.10     1880.16    139.57 o 
  -4   7  11      328.54      340.43     11.41 o 
  -3   7  11      747.21      800.94     19.33 o 
  -2   7  11     1066.86     1093.82     22.86 o 
  -1   7  11      251.17      258.79      6.40 o 
   0   7  11     3451.16     3274.15     24.68 o 
   1   7  11      275.20      316.75     11.66 o 
   2   7  11      742.30      803.84     20.47 o 
   3   7  11      221.56      230.71     14.11 o 
   4   7  11     1410.28     1422.91     23.77 o 
   5   7  11      172.61      197.34      6.40 o 
  -4   8  11       54.51       54.98      6.64 o 
  -3   8  11     2247.82     2019.52    148.01 o 
  -2   8  11      854.90      762.46     44.21 o 
  -1   8  11      133.52      133.51      5.08 o 
   0   8  11      425.94      395.29     12.43 o 
   1   8  11      444.81      512.32     33.12 o 
   2   8  11       62.37       93.39      5.78 o 
   3   8  11      205.85      208.61      7.70 o 
   4   8  11      699.50      750.24     13.48 o 
  -3   9  11      962.84      879.65     57.86 o 
  -2   9  11        0.81        8.65      6.67 o 
  -1   9  11      964.97      907.01     11.81 o 
   0   9  11     4867.98     4658.74    175.71 o 
   1   9  11       26.37       30.80      5.02 o 
   2   9  11     7704.51     8373.08     34.10 o 
   3   9  11      430.38      427.66      9.06 o 
  -2  10  11      675.87      680.78      7.86 o 
  -1  10  11      167.52      169.14      4.81 o 
   0  10  11      183.72      192.61      7.36 o 
   1  10  11       10.92       13.27      3.13 o 
  -6   0  12      289.11      316.34     10.69 o 
  -5   0  12     7142.40     6944.31     57.10 o 
  -4   0  12      756.70      636.91     19.09 o 
  -3   0  12    18353.22    19123.91     87.44 o 
  -2   0  12     3122.21     3125.94    135.91 o 
  -1   0  12       34.19      109.34     20.54 o 
   0   0  12      235.86      323.57      8.11 o 
   1   0  12      224.99      230.97      7.45 o 
   2   0  12    28893.89    29563.82    124.53 o 
   3   0  12     2830.89     2898.18     42.74 o 
   4   0  12     7502.77     7162.31     72.35 o 
   5   0  12     1728.50     1730.52     36.34 o 
   6   0  12      537.42      507.82     12.45 o 
  -6   1  12      360.93      419.19     12.39 o 
  -5   1  12     2177.69     2163.65    167.37 o 
  -4   1  12        4.62       18.96      9.85 o 
  -3   1  12     3081.39     2911.89    177.52 o 
  -2   1  12     1249.59     1250.06     19.24 o 
  -1   1  12     2844.79     3037.00     17.68 o 
   0   1  12     4815.18     4925.66     29.10 o 
   1   1  12      346.99      372.65     11.04 o 
   2   1  12      664.57      648.31     11.41 o 
   3   1  12      376.04      393.11     28.43 o 
   4   1  12       12.54       36.61     11.28 o 
   5   1  12      104.21      144.74      8.84 o 
   6   1  12      424.17      416.82     13.32 o 
  -6   2  12      246.98      285.76     10.65 o 
  -5   2  12     1522.23     1535.51     27.60 o 
  -4   2  12     2076.67     1945.21     31.89 o 
  -3   2  12     4169.23     3858.01     41.98 o 
  -2   2  12      570.02      674.51     23.34 o 
  -1   2  12     3753.62     4086.36     91.21 o 
   0   2  12       15.82       11.60      2.99 o 
   1   2  12      278.16      240.25      5.33 o 
   2   2  12      713.03      699.46     30.74 o 
   3   2  12      944.35      942.97     15.30 o 
   4   2  12      311.98      286.74     12.56 o 
   5   2  12      474.36      477.44     19.39 o 
   6   2  12      533.91      470.83     13.22 o 
  -6   3  12      125.56      116.35      7.66 o 
  -5   3  12     1428.19     1501.38     27.12 o 
  -4   3  12        7.92       15.06      9.24 o 
  -3   3  12     1908.81     1866.41     30.53 o 
  -2   3  12     1078.01     1077.29     58.44 o 
  -1   3  12    11955.80    12485.60    211.48 o 
   0   3  12    17552.40    18835.61    643.03 o 
   1   3  12      397.68      432.08     16.58 o 
   2   3  12     4008.75     4222.85     37.29 o 
   3   3  12      213.29      224.03      7.56 o 
   4   3  12      359.72      294.59     31.03 o 
   5   3  12     1694.85     1639.70     28.80 o 
   6   3  12      212.01      186.35      8.49 o 
  -6   4  12     1003.14     1212.22     15.38 o 
  -5   4  12     1164.80     1302.57     24.04 o 
  -4   4  12      141.52      188.83     12.83 o 
  -3   4  12     1206.86     1293.56     32.40 o 
  -2   4  12     2901.43     3033.00     37.27 o 
  -1   4  12     1301.28     1360.84     16.06 o 
   0   4  12     2272.38     2398.47     22.54 o 
   1   4  12     5520.43     5606.14    248.59 o 
   2   4  12      890.33      827.53     22.33 o 
   3   4  12       19.22       31.52      5.80 o 
   4   4  12      542.97      492.18     16.63 o 
   5   4  12     3351.27     2901.18     37.65 o 
  -5   5  12       14.29       53.23      7.75 o 
  -4   5  12     3087.55     3497.39     27.26 o 
  -3   5  12      321.63      357.27     10.24 o 
  -2   5  12     2244.11     2474.70    114.19 o 
  -1   5  12       65.66       91.24      7.67 o 
   0   5  12     3971.54     4167.55     29.60 o 
   1   5  12     1047.45     1036.65     15.91 o 
   2   5  12     1023.90      914.93     15.69 o 
   3   5  12     5895.38     5153.49     48.04 o 
   4   5  12      389.73      393.63     14.23 o 
   5   5  12      887.49      860.96     48.52 o 
  -5   6  12     1766.85     1946.12     19.07 o 
  -4   6  12        8.96        3.39      4.56 o 
  -3   6  12     4156.00     4614.48    217.07 o 
  -2   6  12      463.42      482.98     15.54 o 
  -1   6  12      154.56      170.93      9.49 o 
   0   6  12      574.61      600.08     12.55 o 
   1   6  12        3.77        6.14      4.31 o 
   2   6  12     3218.93     3253.14    120.74 o 
   3   6  12        3.94        6.30      5.62 o 
   4   6  12     1308.82     1287.87     25.47 o 
   5   6  12      337.59      346.12      9.96 o 
  -5   7  12      190.31      183.88      4.89 o 
  -4   7  12     4397.80     4451.19     35.44 o 
  -3   7  12     2222.79     2198.09     30.34 o 
  -2   7  12     2158.33     2052.57     30.24 o 
  -1   7  12      346.07      321.39      6.57 o 
   0   7  12      595.36      595.65     16.83 o 
   1   7  12     1440.45     1590.99     17.43 o 
   2   7  12      483.32      514.12     22.03 o 
   3   7  12     3558.42     3530.76     43.95 o 
   4   7  12     1152.43     1153.65     20.52 o 
  -4   8  12       30.29       36.52      2.59 o 
  -3   8  12      263.23      226.73     14.48 o 
  -2   8  12     1090.64      995.93     44.19 o 
  -1   8  12     5359.80     4693.43     33.04 o 
   0   8  12     1644.34     1689.27     21.35 o 
   1   8  12     6054.23     6434.19    232.66 o 
   2   8  12      517.55      498.46     16.46 o 
   3   8  12      407.16      419.37      9.29 o 
   4   8  12      525.39      535.90     10.29 o 
  -3   9  12       23.80       28.13      6.07 o 
  -2   9  12      281.84      249.07      6.45 o 
  -1   9  12        0.15       12.15      4.90 o 
   0   9  12      168.97      180.00      9.07 o 
   1   9  12      119.52      112.68      5.11 o 
   2   9  12      272.50      264.94     10.56 o 
   3   9  12      183.19      169.33      5.65 o 
  -2  10  12      879.81      852.23     10.21 o 
  -1  10  12     1582.80     1538.12     62.65 o 
   0  10  12      881.58      864.94     12.59 o 
   1  10  12     2291.56     2374.80    127.75 o 
  -6   1  13     3923.84     4448.70     33.15 o 
  -5   1  13      140.09      149.22      7.82 o 
  -4   1  13     4090.47     3699.62    220.06 o 
  -3   1  13      553.72      553.81     18.04 o 
  -2   1  13      616.44      645.38     11.10 o 
  -1   1  13     2346.36     2258.98     28.06 o 
   0   1  13     1237.34     1250.09     11.72 o 
   1   1  13    14659.68    14280.66     77.90 o 
   2   1  13        7.84       22.98      8.54 o 
   3   1  13     9824.87    10132.79    156.22 o 
   4   1  13      131.06      106.91      8.35 o 
   5   1  13      133.01      141.16      8.79 o 
   6   1  13       70.96       52.43      6.60 o 
  -6   2  13      205.69      258.50      9.55 o 
  -5   2  13      797.94      756.77     19.74 o 
  -4   2  13     1905.85     1728.64     30.29 o 
  -3   2  13      718.16      649.06     19.06 o 
  -2   2  13     9797.77     9688.92     84.77 o 
  -1   2  13     9118.54     9367.23    112.29 o 
   0   2  13     4081.50     4535.29     83.31 o 
   1   2  13     4054.20     4210.28     38.99 o 
   2   2  13      206.47      196.09      6.23 o 
   3   2  13     3554.14     3651.44     33.59 o 
   4   2  13     1121.55     1043.67     19.42 o 
   5   2  13     4638.53     4682.86     55.69 o 
   6   2  13     1363.49     1211.26     17.83 o 
  -6   3  13      392.34      496.67     11.32 o 
  -5   3  13        0.25       41.77      9.49 o 
  -4   3  13        1.70        6.13     10.10 o 
  -3   3  13     8094.44     8093.21     64.22 o 
  -2   3  13     1867.93     1948.61    100.21 o 
  -1   3  13     3967.12     4068.40     28.44 o 
   0   3  13     1128.21     1296.15     40.43 o 
   1   3  13      336.05      414.41     25.63 o 
   2   3  13       80.97      109.94      4.74 o 
   3   3  13      625.76      560.76     14.62 o 
   4   3  13      674.00      644.51     35.46 o 
   5   3  13     1239.10     1265.51     18.25 o 
   6   3  13      536.29      452.19      9.98 o 
  -5   4  13      331.65      371.53     14.36 o 
  -4   4  13     1528.60     1565.91     29.50 o 
  -3   4  13     3025.35     3086.49     40.42 o 
  -2   4  13     3279.01     3786.54     30.12 o 
  -1   4  13     5017.24     5181.59     31.45 o 
   0   4  13     2734.29     2941.54    138.09 o 
   1   4  13     1087.38     1220.50    125.27 o 
   2   4  13      702.27      682.61     11.15 o 
   3   4  13      371.29      363.30      9.21 o 
   4   4  13      882.34      849.64     24.18 o 
   5   4  13      575.65      580.57     15.76 o 
  -5   5  13       12.21       26.89      6.64 o 
  -4   5  13     2787.17     2925.20     36.71 o 
  -3   5  13     2340.80     2566.93     60.63 o 
  -2   5  13       33.57       50.50      7.82 o 
  -1   5  13      124.80      147.10      8.72 o 
   0   5  13     1718.62     1669.14     25.12 o 
   1   5  13     4864.54     4608.80     31.40 o 
   2   5  13       67.46      101.13      6.76 o 
   3   5  13     6280.63     5677.14     31.88 o 
   4   5  13     1368.88     1258.03     23.75 o 
   5   5  13        1.86        1.94      3.84 o 
  -5   6  13     3205.34     3288.87     22.55 o 
  -4   6  13      384.17      371.81      8.37 o 
  -3   6  13     1600.99     1753.80     67.35 o 
  -2   6  13        0.75       10.49      6.23 o 
  -1   6  13     3726.75     3660.57     39.75 o 
   0   6  13     3859.12     3628.16     60.17 o 
   1   6  13     1281.80     1259.99     16.82 o 
   2   6  13     6775.16     6685.10     90.38 o 
   3   6  13      593.58      601.35     51.17 o 
   5   6  13       37.77       37.61      4.43 o 
  -4   7  13      497.56      593.47     12.15 o 
  -3   7  13      264.95      260.33     11.30 o 
  -2   7  13      749.39      720.47     18.23 o 
  -1   7  13      517.49      500.08     11.09 o 
   0   7  13        7.85       36.62      4.78 o 
   1   7  13      230.18      243.79     12.31 o 
   2   7  13       79.19       61.68      6.01 o 
   3   7  13      209.02      243.74     12.78 o 
   4   7  13       19.69       29.85      5.69 o 
  -4   8  13      493.02      451.16     13.88 o 
  -3   8  13      388.60      358.70     28.05 o 
  -2   8  13     1135.40     1113.54     14.51 o 
  -1   8  13      355.07      318.15      9.80 o 
   0   8  13      758.05      758.67     14.05 o 
   1   8  13       26.91       75.31      8.65 o 
   2   8  13     1456.19     1477.18     25.43 o 
   3   8  13        4.15       10.37      3.79 o 
   4   8  13      102.57      134.89      5.20 o 
  -3   9  13     4673.35     4370.22    118.18 o 
  -2   9  13     1084.75     1027.45     12.27 o 
  -1   9  13     4357.49     4073.99    142.07 o 
   0   9  13     4716.91     5097.80     32.38 o 
   1   9  13        5.20        7.64      3.57 o 
   2   9  13      173.15      167.35      8.33 o 
  -2  10  13        1.13        6.01      1.99 o 
  -1  10  13       10.49       14.04      3.32 o 
   0  10  13      142.24      149.85      5.22 o 
   1  10  13       24.86       25.77      3.95 o 
  -5   0  14     4709.43     4716.93     44.75 o 
  -4   0  14       21.33       38.21      9.24 o 
  -3   0  14       19.00       20.11     10.11 o 
  -2   0  14      381.44      530.75    139.15 o 
  -1   0  14     8514.96     8275.32    269.24 o 
   0   0  14    19184.27    18470.13    131.33 o 
   1   0  14     3272.70     3304.54    130.06 o 
   2   0  14     9270.39     9605.56     63.75 o 
   3   0  14     3953.69     3859.89     53.50 o 
   4   0  14      354.52      318.03     17.76 o 
   5   0  14      179.43      162.25     14.19 o 
   6   0  14       22.31       18.11      4.92 o 
  -6   1  14      189.29      240.72      8.52 o 
  -5   1  14     1114.08     1138.57     75.77 o 
  -4   1  14       20.05       15.43      6.75 o 
  -3   1  14     1414.49     1238.65     51.37 o 
  -2   1  14     2356.03     2386.16     20.74 o 
  -1   1  14        4.39        3.40      5.73 o 
   0   1  14     3987.73     3973.51     33.52 o 
   1   1  14     1201.75     1244.50     39.36 o 
   2   1  14      424.37      431.96      9.70 o 
   3   1  14        1.31        6.62      6.23 o 
   4   1  14      824.59      763.24     17.59 o 
   5   1  14     1746.60     1938.33    131.35 o 
   6   1  14       21.32       19.95      4.71 o 
  -6   2  14      486.31      522.25     11.27 o 
  -5   2  14      867.68      878.38     20.68 o 
  -4   2  14      632.08      578.91     18.72 o 
  -3   2  14      350.31      325.63     14.80 o 
  -2   2  14     1326.89     1416.78     21.96 o 
  -1   2  14      586.21      645.77     13.63 o 
   0   2  14     1382.28     1403.67     17.15 o 
   1   2  14      721.44      817.76     11.32 o 
   2   2  14     2375.90     2529.08     18.78 o 
   3   2  14      709.56      758.44     16.37 o 
   4   2  14       46.92       61.15      5.99 o 
   5   2  14     1050.78     1038.47     26.56 o 
   6   2  14      456.80      392.72      9.60 o 
  -6   3  14      145.14      164.06      6.79 o 
  -5   3  14     3667.14     4063.94     41.02 o 
  -4   3  14      143.78      146.55     12.36 o 
  -3   3  14    17175.15    17750.99     98.21 o 
  -2   3  14     2029.50     2278.50     81.22 o 
  -1   3  14     1156.23     1254.81     20.46 o 
   0   3  14       30.54       31.64      6.77 o 
   1   3  14      279.96      373.53     34.54 o 
   2   3  14     6808.57     6535.90     49.19 o 
   3   3  14      547.77      525.15     13.81 o 
   4   3  14     4583.70     4152.57     84.13 o 
   5   3  14     1883.60     1957.26     20.46 o 
  -5   4  14     1066.88     1194.34     21.73 o 
  -4   4  14      638.11      780.37     20.77 o 
  -3   4  14     1070.71     1171.78     25.44 o 
  -2   4  14      959.65     1144.63     21.02 o 
  -1   4  14     6657.07     6991.81     55.68 o 
   0   4  14     1431.60     1443.02     27.03 o 
   1   4  14        0.53       12.86      4.77 o 
   2   4  14     1017.08      984.09     12.97 o 
   3   4  14     2557.42     2385.74     21.53 o 
   4   4  14       82.83       97.96      7.18 o 
   5   4  14      414.19      420.16     12.29 o 
  -5   5  14      439.32      522.07     12.57 o 
  -4   5  14      650.31      811.14     19.72 o 
  -3   5  14      319.75      371.21      9.89 o 
  -2   5  14      281.28      286.43     11.57 o 
  -1   5  14     7440.98     7545.81     54.99 o 
   0   5  14      302.64      319.89     11.56 o 
   1   5  14     3223.21     2833.62     33.83 o 
   2   5  14     1645.10     1356.35     42.32 o 
   3   5  14      334.73      324.96     12.58 o 
   4   5  14      532.66      503.02     15.31 o 
   5   5  14       42.20       49.27      3.67 o 
  -4   6  14        1.88        3.20      4.10 o 
  -3   6  14       63.62       98.49     27.77 o 
  -2   6  14       10.11       14.47      5.56 o 
  -1   6  14      605.39      610.33     10.14 o 
   0   6  14     6423.48     5626.47     33.72 o 
   1   6  14       44.39       50.72      6.60 o 
   2   6  14     2744.90     2655.86     85.09 o 
   3   6  14       41.23       57.74      6.48 o 
   5   6  14      165.66      186.69      5.73 o 
  -4   7  14      276.26      309.60      7.94 o 
  -3   7  14      229.95      243.42     10.29 o 
  -2   7  14     1533.68     1533.19     81.38 o 
  -1   7  14      590.21      611.29     18.14 o 
   0   7  14     1505.36     1383.01     30.22 o 
   1   7  14     5840.13     5813.18    442.49 o 
   2   7  14      438.76      421.66     10.50 o 
   3   7  14     1241.20     1188.34     22.37 o 
   4   7  14       16.31       18.64      4.55 o 
  -4   8  14     2958.37     2880.48     16.94 o 
  -3   8  14      570.11      520.63      9.52 o 
  -2   8  14     3746.52     3471.98     19.80 o 
  -1   8  14      280.74      274.49      8.39 o 
   0   8  14     1119.01     1069.00     13.82 o 
   1   8  14      449.69      438.68     13.97 o 
   2   8  14       24.98       41.14      6.88 o 
   3   8  14     4033.65     4099.11     54.49 o 
  -3   9  14      130.71      143.97      3.52 o 
  -2   9  14      155.76      164.68      4.48 o 
  -1   9  14       24.76       36.62      2.63 o 
   0   9  14      215.86      225.93      5.68 o 
   1   9  14       76.25       69.19      6.11 o 
   2   9  14        0.08        4.15      4.71 o 
  -5   1  15        3.08        4.11      5.78 o 
  -4   1  15      968.57      890.02     41.34 o 
  -3   1  15     1947.02     1822.86     35.64 o 
  -2   1  15    10894.51    10997.89     44.27 o 
  -1   1  15    11788.61    11260.04    362.96 o 
   0   1  15     3082.32     2785.59     63.89 o 
   1   1  15     4230.52     3858.44    103.56 o 
   2   1  15      814.56      769.48     12.99 o 
   3   1  15       20.79       43.02      7.26 o 
   4   1  15      582.74      574.38     15.56 o 
   5   1  15     2207.57     2497.98    135.43 o 
  -6   2  15     2529.38     3182.00     22.63 o 
  -5   2  15      661.62      600.06     17.21 o 
  -4   2  15     5804.99     5544.81     53.03 o 
  -3   2  15      567.07      499.49     17.96 o 
  -2   2  15      389.99      443.22     10.44 o 
  -1   2  15       99.64      118.10     10.15 o 
   0   2  15     2872.78     2992.36     39.70 o 
   1   2  15     5735.68     6001.26     27.65 o 
   2   2  15      134.58      130.73      5.79 o 
   3   2  15    11716.42    10990.36    229.76 o 
   4   2  15     1116.28     1180.63     57.38 o 
   5   2  15      112.13      116.26     11.07 o 
  -5   3  15     1146.21     1265.10     22.73 o 
  -4   3  15      103.20      109.77     10.77 o 
  -3   3  15      650.57      650.29     19.73 o 
  -2   3  15      380.25      424.54     26.03 o 
  -1   3  15      633.28      705.44     20.40 o 
   0   3  15      575.34      618.26     30.39 o 
   1   3  15      435.85      527.57     89.96 o 
   2   3  15     2536.15     2372.93     37.07 o 
   3   3  15       62.71       67.81      8.60 o 
   4   3  15      370.93      368.15     11.70 o 
   5   3  15       54.63       63.28      5.67 o 
  -5   4  15       38.82       58.79      8.23 o 
  -4   4  15     5415.12     6047.15     54.80 o 
  -3   4  15      630.97      687.26     20.68 o 
  -2   4  15     1360.21     1528.08     16.98 o 
  -1   4  15     2053.30     2190.59     23.35 o 
   0   4  15       36.96       47.13     12.37 o 
   1   4  15     3626.41     3305.72     27.00 o 
   2   4  15       79.98       86.54      6.60 o 
   3   4  15     2805.14     2655.70     22.60 o 
   4   4  15        0.85        6.34      4.82 o 
   5   4  15      746.72      818.18     14.08 o 
  -5   5  15     1824.17     1983.81     21.36 o 
  -4   5  15      364.98      425.75     14.61 o 
  -3   5  15     1327.39     1475.74     29.98 o 
  -2   5  15     3963.54     4360.38    212.48 o 
  -1   5  15      665.21      698.80     16.75 o 
   0   5  15      136.47      125.33      8.19 o 
   1   5  15     2184.19     1961.34     27.52 o 
   2   5  15     1999.97     1887.95     80.70 o 
   3   5  15      955.10      920.49     12.52 o 
   4   5  15      220.05      224.13     10.45 o 
   5   5  15     1712.20     1778.16    109.60 o 
  -4   6  15        0.10        1.75      6.05 o 
  -3   6  15     2857.71     3242.61     96.72 o 
  -2   6  15      495.07      534.35     15.22 o 
  -1   6  15     6479.98     6043.60     48.82 o 
   0   6  15     6787.18     6105.50    245.48 o 
   1   6  15      249.62      225.95     10.69 o 
   2   6  15       62.18      112.14     22.39 o 
   3   6  15      271.03      227.16     19.96 o 
   4   6  15     1316.01     1326.48     20.59 o 
  -4   7  15      121.44      118.45      5.10 o 
  -3   7  15     2147.16     2111.99    125.14 o 
  -2   7  15      548.51      517.54     10.37 o 
  -1   7  15      777.57      815.16     13.39 o 
   0   7  15      793.52      687.31     30.33 o 
   1   7  15      392.34      394.43     27.04 o 
   2   7  15     1284.85     1275.74     69.81 o 
   3   7  15      104.07       94.56      7.62 o 
   4   7  15      992.03      971.07     13.77 o 
  -3   8  15      748.36      746.14     44.82 o 
  -2   8  15       10.49       11.88      2.71 o 
  -1   8  15      665.42      600.74     10.71 o 
   0   8  15     1426.65     1342.62     20.56 o 
   1   8  15      146.41      170.28      9.07 o 
   2   8  15        1.09        2.74      5.68 o 
   3   8  15      977.83      955.53     10.05 o 
  -2   9  15      272.06      284.53      5.13 o 
  -1   9  15      179.81      202.66      6.70 o 
   0   9  15     1003.32     1014.15     15.25 o 
   1   9  15     1428.18     1410.46     18.25 o 
   2   9  15     4471.61     4515.57     29.73 o 
  -5   0  16     1528.56     1618.87     24.11 o 
  -4   0  16     1074.04      959.55     22.62 o 
  -3   0  16    15853.14    14196.95     89.29 o 
  -2   0  16     1794.22     1702.65     56.99 o 
  -1   0  16     6719.67     6685.82    265.86 o 
   0   0  16      120.21       99.03     12.49 o 
   1   0  16        9.61       21.27      5.20 o 
   2   0  16     4417.30     4193.62     34.87 o 
   3   0  16      139.31      158.97     10.06 o 
   4   0  16    10196.76     9596.78     86.39 o 
   5   0  16     2878.13     3270.03     38.30 o 
  -5   1  16     1977.08     2011.75     27.80 o 
  -4   1  16      474.84      442.15     11.88 o 
  -3   1  16      330.99      300.38     10.24 o 
  -2   1  16       98.40       90.37      6.66 o 
  -1   1  16     1392.80     1254.82     43.80 o 
   0   1  16     3654.70     3466.02     83.35 o 
   1   1  16      806.75      849.39     35.77 o 
   2   1  16     1520.86     1438.32     14.64 o 
   3   1  16      253.33      238.64     12.22 o 
   4   1  16        0.14       -2.02      5.77 o 
   5   1  16      157.68      197.47     28.93 o 
  -5   2  16      477.19      534.39     15.11 o 
  -4   2  16      209.73      207.44     12.75 o 
  -3   2  16     1142.48     1107.70     24.65 o 
  -2   2  16      576.14      614.59     12.20 o 
  -1   2  16     2288.79     2171.62     25.48 o 
   0   2  16     1384.77     1560.57     41.07 o 
   1   2  16      705.33      728.58     98.08 o 
   2   2  16      498.48      499.41     11.90 o 
   3   2  16       18.28       24.04      4.47 o 
   4   2  16      910.72      993.67     13.75 o 
   5   2  16      181.63      199.59     11.36 o 
  -5   3  16     2812.02     3171.14     33.32 o 
  -4   3  16       14.05       10.09      8.49 o 
  -3   3  16        2.06        7.37      8.71 o 
  -2   3  16       12.94       31.61      6.93 o 
  -1   3  16     3178.87     3153.71     56.21 o 
   0   3  16    10233.34     9035.44    418.41 o 
   1   3  16     1955.92     1952.64     62.80 o 
   2   3  16     9663.24     9561.09    358.70 o 
   3   3  16      141.08      128.89      7.85 o 
   4   3  16      377.35      400.35     11.44 o 
   5   3  16       61.32       73.61      7.61 o 
  -5   4  16       84.57      125.28      8.84 o 
  -4   4  16      154.15      205.76     12.84 o 
  -3   4  16      183.52      220.22     13.27 o 
  -2   4  16     2152.36     2406.86     25.01 o 
  -1   4  16      118.25      126.30      7.56 o 
   0   4  16    10619.04     9685.75    204.98 o 
   1   4  16     3608.31     3388.95     61.87 o 
   2   4  16       13.91       23.07      6.35 o 
   3   4  16      637.60      638.47     11.24 o 
   4   4  16      707.94      755.35     19.26 o 
   5   4  16      927.06     1093.85     13.74 o 
  -5   5  16       76.08      139.11      6.52 o 
  -4   5  16     3143.15     3661.40     36.45 o 
  -3   5  16      606.73      743.72     19.26 o 
  -2   5  16     3666.74     4068.17    127.90 o 
  -1   5  16      108.21      113.51      6.71 o 
   0   5  16     1064.26     1040.21     29.02 o 
   1   5  16      244.03      222.69      9.85 o 
   2   5  16      554.63      581.46     13.95 o 
   3   5  16      557.06      575.50     11.72 o 
   4   5  16     1059.78     1004.63     18.61 o 
  -4   6  16        2.04        1.71      5.63 o 
  -3   6  16     3989.16     4460.12    166.46 o 
  -2   6  16     1644.20     1630.01     24.52 o 
  -1   6  16     1760.28     1587.71     24.70 o 
   0   6  16      106.83      101.26      5.20 o 
   1   6  16       35.37       37.32      6.13 o 
   2   6  16      808.61      761.63     13.18 o 
   3   6  16       42.06       39.51      6.43 o 
   4   6  16      757.82      831.65     14.90 o 
  -4   7  16     2927.09     2723.41     17.21 o 
  -3   7  16       98.60      108.65      5.40 o 
  -2   7  16     3009.15     3025.02     20.33 o 
  -1   7  16     1731.71     1589.79    128.43 o 
   0   7  16        6.65       32.82      7.05 o 
   1   7  16        1.60       59.02     32.04 o 
   2   7  16      501.13      524.41     18.75 o 
   3   7  16     3389.48     3456.40     31.88 o 
   4   7  16       13.97       14.97      3.27 o 
  -3   8  16        4.81       11.61      2.29 o 
  -2   8  16      747.90      772.58      9.01 o 
  -1   8  16     1406.53     1354.72     59.56 o 
   0   8  16      568.00      543.21     12.81 o 
   1   8  16     2874.11     2855.94     29.57 o 
   2   8  16       43.12       74.75      6.09 o 
   3   8  16     1533.57     1595.20     15.54 o 
  -1   9  16       67.20       65.99      4.28 o 
   0   9  16       34.93       48.20      4.66 o 
   1   9  16      147.82      145.90      6.41 o 
   2   9  16      277.31      306.17      7.42 o 
  -5   1  17      433.45      429.53     13.06 o 
  -4   1  17     9618.38     9326.92    300.17 o 
  -3   1  17      216.27      189.30      8.88 o 
  -2   1  17     2564.23     2444.85     49.73 o 
  -1   1  17      319.90      319.73      8.19 o 
   0   1  17     1620.54     1500.93     96.55 o 
   1   1  17     3315.82     3177.60     30.25 o 
   2   1  17       47.71       51.29      5.61 o 
   3   1  17     3852.35     3885.36     45.25 o 
   4   1  17      274.27      256.54      8.27 o 
   5   1  17     1084.54     1287.68     62.79 o 
  -5   2  17       51.98       60.61      7.98 o 
  -4   2  17        3.02        6.25      8.12 o 
  -3   2  17       57.44       74.47      9.98 o 
  -2   2  17     8458.32     8358.15    202.54 o 
  -1   2  17     3073.12     2909.40     28.93 o 
   0   2  17     3662.99     3155.05     69.78 o 
   1   2  17     7472.57     7510.79    257.80 o 
   2   2  17      325.55      323.51     12.41 o 
   3   2  17        7.37       15.50      3.98 o 
   4   2  17      112.21      133.49      7.81 o 
   5   2  17     1058.32     1183.44     22.05 o 
  -5   3  17      465.41      541.56     13.90 o 
  -4   3  17      380.76      368.86     15.66 o 
  -3   3  17      251.14      245.25     13.92 o 
  -2   3  17     1454.85     1577.71     21.21 o 
  -1   3  17     1220.76     1088.49     45.95 o 
   0   3  17     3621.26     3221.87     26.54 o 
   1   3  17     1175.16     1118.66     41.81 o 
   2   3  17      638.94      665.33     27.04 o 
   3   3  17       91.75       97.23      5.92 o 
   4   3  17      267.05      264.65      8.91 o 
   5   3  17      222.13      232.22     10.01 o 
  -5   4  17      418.91      469.15     11.70 o 
  -4   4  17      128.85      137.33     10.57 o 
  -3   4  17      752.98      947.85     22.87 o 
  -2   4  17     4523.65     4684.02     64.79 o 
  -1   4  17     2908.81     3094.35     24.89 o 
   0   4  17      620.71      544.49     12.81 o 
   1   4  17     1647.12     1535.96     18.77 o 
   2   4  17      873.85      746.67     31.18 o 
   3   4  17      108.80      118.51     14.75 o 
   4   4  17      815.80      799.43     18.63 o 
  -5   5  17      676.93      657.26     10.43 o 
  -4   5  17     3255.59     3946.61     35.40 o 
  -3   5  17      359.05      469.56     15.64 o 
  -2   5  17      732.38      831.56     18.82 o 
  -1   5  17      546.05      570.06     39.92 o 
   0   5  17     1811.61     1678.53    105.56 o 
   1   5  17      882.06      835.40     17.56 o 
   2   5  17      727.70      723.76     12.98 o 
   3   5  17     5030.67     4954.37    127.35 o 
   4   5  17     1122.90     1127.83     18.22 o 
  -4   6  17       19.31       16.29      5.44 o 
  -3   6  17     2166.44     2479.10    111.84 o 
  -2   6  17      539.96      568.70     13.98 o 
  -1   6  17      780.96      783.46     17.15 o 
   0   6  17      287.67      258.54      9.81 o 
   1   6  17      409.26      371.50     12.29 o 
   2   6  17     5367.92     5081.61     54.72 o 
   3   6  17       15.62       23.38      4.04 o 
   4   6  17     2459.69     2590.15     22.87 o 
  -3   7  17        0.62        0.25      3.97 o 
  -2   7  17      462.36      427.58     37.25 o 
  -1   7  17      575.62      547.87     55.84 o 
   0   7  17     1088.59      884.63     16.48 o 
   1   7  17      897.31      866.75     27.61 o 
   2   7  17      152.28      136.66      5.72 o 
   3   7  17      911.23      945.23     15.35 o 
   4   7  17      227.22      200.23      5.04 o 
  -2   8  17      954.44      868.62    107.38 o 
  -1   8  17       11.20       18.72      5.53 o 
   0   8  17        8.31       18.12      4.74 o 
   1   8  17      964.18      959.51     16.33 o 
   2   8  17      891.96      928.04     15.00 o 
   3   8  17       27.69       26.74      3.01 o 
  -1   9  17     3528.68     3101.49     19.88 o 
   0   9  17     3130.53     2913.08     21.74 o 
   1   9  17      541.71      581.45      9.92 o 
   2   9  17     1040.45     1073.47     11.46 o 
  -5   0  18     3623.00     4054.80     33.09 o 
  -4   0  18      144.74      126.01     10.31 o 
  -3   0  18      535.40      489.85     17.20 o 
  -2   0  18        0.42       10.18      8.05 o 
  -1   0  18     1237.33     1009.35     20.92 o 
   0   0  18     4976.89     4496.20    274.67 o 
   1   0  18     5347.40     4898.41     66.93 o 
   2   0  18    18074.15    16494.87     69.50 o 
   3   0  18       14.03       12.58      6.38 o 
   4   0  18     1359.11     1482.14     62.03 o 
   5   0  18      167.26      186.74      8.18 o 
  -5   1  18       56.41       52.22      6.57 o 
  -4   1  18      212.90      205.67      8.41 o 
  -3   1  18     2179.45     1955.69     22.83 o 
  -2   1  18      893.19      784.88     11.44 o 
  -1   1  18     2424.97     2233.94     75.89 o 
   0   1  18     4305.93     3896.85     51.50 o 
   1   1  18      317.17      322.76      7.42 o 
   2   1  18        0.36        5.92      4.95 o 
   3   1  18       12.22       29.23      6.76 o 
   4   1  18     1185.07     1275.50     17.59 o 
   5   1  18      538.40      607.49      9.06 o 
  -5   2  18      779.63      852.42     16.35 o 
  -4   2  18      434.67      493.41     16.35 o 
  -3   2  18     1025.48      935.31     22.62 o 
  -2   2  18     1051.32      986.12     14.68 o 
  -1   2  18        2.28        7.04      5.30 o 
   0   2  18     3983.26     3317.26     78.38 o 
   1   2  18      574.66      611.13     24.05 o 
   2   2  18     2032.71     1848.07     47.56 o 
   3   2  18       11.50       19.00      3.65 o 
   4   2  18      776.09      853.37     12.71 o 
   5   2  18       81.69      104.32      7.13 o 
  -5   3  18      482.08      605.54     13.22 o 
  -4   3  18      355.03      380.28     15.31 o 
  -3   3  18     4793.55     4835.06     49.78 o 
  -2   3  18     2900.60     2942.86    100.08 o 
  -1   3  18     5107.75     4682.67    136.15 o 
   0   3  18     1801.14     1617.27     32.15 o 
   1   3  18      346.87      337.87      9.06 o 
   2   3  18      436.80      492.38     20.75 o 
   3   3  18        9.42       11.44      3.75 o 
   4   3  18     3632.86     3803.62    198.38 o 
  -5   4  18     1113.16     1420.23     17.15 o 
  -4   4  18     1533.85     1755.39     26.12 o 
  -3   4  18      475.97      538.84     17.36 o 
  -2   4  18     3523.77     3884.85     44.51 o 
  -1   4  18      744.47      798.10     20.16 o 
   0   4  18      582.35      527.52     12.45 o 
   1   4  18     1127.10     1020.80     13.00 o 
   2   4  18     2200.87     2241.96     46.94 o 
   3   4  18      902.80      891.75     18.43 o 
   4   4  18       56.40       53.21      6.88 o 
  -4   5  18     2784.81     3174.33     30.16 o 
  -3   5  18      310.23      420.99     14.60 o 
  -2   5  18      315.54      357.67     19.29 o 
  -1   5  18     3160.58     3463.12    213.27 o 
   0   5  18       90.21       85.49      6.97 o 
   1   5  18     1818.20     1633.48     23.62 o 
   2   5  18      182.80      190.45      9.54 o 
   3   5  18     1209.74     1213.78     24.34 o 
   4   5  18      303.21      343.50      9.63 o 
  -4   6  18       80.23       50.64      5.21 o 
  -3   6  18       95.05      121.64      7.66 o 
  -2   6  18      136.87      178.73      8.23 o 
  -1   6  18      488.93      481.11     42.31 o 
   0   6  18      408.74      361.71     11.11 o 
   1   6  18      250.94      240.71      9.87 o 
   2   6  18     1154.50     1214.11     14.60 o 
   3   6  18      377.72      333.99     24.61 o 
   4   6  18      390.41      448.57      8.67 o 
  -3   7  18      410.06      377.00      7.55 o 
  -2   7  18      135.34      145.52      8.65 o 
  -1   7  18       12.98       33.21     11.45 o 
   0   7  18     2940.44     2502.52     26.33 o 
   1   7  18     2937.41     2857.19    113.24 o 
   2   7  18       74.39       84.00      5.65 o 
   3   7  18     1360.74     1409.59     16.46 o 
  -2   8  18     3891.82     3232.65     20.99 o 
  -1   8  18      918.72      817.36     12.68 o 
   0   8  18     1043.91      930.29     14.56 o 
   1   8  18       75.57       87.45      6.07 o 
   2   8  18        0.35        6.47      3.80 o 
   0   9  18       19.16       25.52      3.08 o 
   1   9  18        1.14        3.59      2.42 o 
  -5   1  19       18.29       28.22      5.90 o 
  -4   1  19      269.57      234.84     33.18 o 
  -3   1  19        4.74       10.77      6.30 o 
  -2   1  19     3508.46     3170.74     63.93 o 
  -1   1  19     1933.36     1640.73     46.91 o 
   0   1  19     3543.61     3018.29     81.06 o 
   1   1  19     7237.08     6588.50    130.14 o 
   2   1  19       24.46       34.19      4.16 o 
   3   1  19       46.80       76.72      5.32 o 
   4   1  19        0.87       17.10      4.75 o 
   5   1  19      341.20      402.50      6.43 o 
  -5   2  19      744.77      843.51     14.77 o 
  -4   2  19     5480.46     5547.87     46.99 o 
  -3   2  19       12.45        7.92      7.62 o 
  -2   2  19     3552.36     3420.45     30.84 o 
  -1   2  19     1022.83      938.10     16.24 o 
   0   2  19     1479.60     1230.77     25.12 o 
   1   2  19      404.35      380.27     10.67 o 
   2   2  19     1820.22     1797.20     66.11 o 
   3   2  19     4906.79     4813.95     58.09 o 
   4   2  19      812.50      895.37     81.92 o 
   5   2  19      682.34      783.02     13.87 o 
  -5   3  19      660.03      823.19     13.75 o 
  -4   3  19      256.80      232.42     12.00 o 
  -3   3  19     2172.74     2271.28     33.16 o 
  -2   3  19       71.16       58.81      7.07 o 
  -1   3  19        4.93       17.35      5.34 o 
   0   3  19      272.75      242.38      7.18 o 
   1   3  19      288.39      291.00      8.66 o 
   2   3  19      634.45      736.56     46.12 o 
   3   3  19       69.18       78.45      5.60 o 
   4   3  19     1291.15     1292.56     23.19 o 
  -4   4  19     3969.00     4851.84     40.40 o 
  -3   4  19      176.46      190.38     12.07 o 
  -2   4  19     3143.09     3559.18     42.55 o 
  -1   4  19      344.06      308.07     38.15 o 
   0   4  19     1202.46     1086.13     29.10 o 
   1   4  19     1264.35     1226.28     14.96 o 
   2   4  19      444.67      413.01     12.05 o 
   3   4  19     2893.68     2841.73     23.54 o 
   4   4  19       35.87       47.70      5.98 o 
  -4   5  19      208.51      246.96      9.47 o 
  -3   5  19      712.12      933.85     19.29 o 
  -2   5  19     5582.12     6891.49     54.12 o 
  -1   5  19      359.03      405.00     15.28 o 
   0   5  19     2164.37     1831.22     23.80 o 
   1   5  19     3515.71     3257.54     32.44 o 
   2   5  19      139.90      152.15      9.74 o 
   3   5  19      163.74      166.03      5.89 o 
  -3   6  19      601.50      657.76     12.71 o 
  -2   6  19      102.65      126.71      6.39 o 
  -1   6  19     3681.58     3126.24     29.83 o 
   0   6  19     1597.71     1342.84     19.64 o 
   1   6  19     1586.92     1550.82     78.38 o 
   2   6  19     1275.51     1289.30     14.88 o 
   3   6  19        6.89       14.37      5.24 o 
   4   6  19       35.09       54.30      3.42 o 
  -3   7  19     1471.35     1190.11     11.68 o 
  -2   7  19        2.69       15.50      3.59 o 
  -1   7  19      934.72      800.31     13.68 o 
   0   7  19       34.29       35.65      6.30 o 
   1   7  19      563.45      535.35      8.44 o 
   2   7  19      695.43      690.39      9.12 o 
   3   7  19      273.68      256.47      6.67 o 
  -2   8  19       10.29        7.03      2.67 o 
  -1   8  19     1382.15     1175.67     14.09 o 
   0   8  19      947.33      904.81     13.47 o 
   1   8  19        7.78       17.73      4.19 o 
   2   8  19      242.29      227.25      6.52 o 
   0   9  19       22.84       35.51      2.73 o 
  -5   0  20      359.07      406.09      8.99 o 
  -4   0  20      224.79      195.16     10.60 o 
  -3   0  20     5467.68     4995.95     48.37 o 
  -2   0  20     2418.14     2190.87    126.17 o 
  -1   0  20     6695.74     5691.31    117.13 o 
   0   0  20     3590.73     3020.67     61.52 o 
   1   0  20     2195.70     2020.31     22.93 o 
   2   0  20     1252.58     1164.80     48.54 o 
   3   0  20      154.74      150.20     10.63 o 
   4   0  20     2723.55     3005.23     33.66 o 
   5   0  20     1172.30     1388.80     14.24 o 
  -5   1  20     2931.11     3383.82     25.76 o 
  -4   1  20       37.40       34.48      8.34 o 
  -3   1  20     1558.20     1463.25     36.78 o 
  -2   1  20     1335.94     1222.64     23.84 o 
  -1   1  20      450.72      362.58     16.90 o 
   0   1  20      390.25      335.80     12.08 o 
   1   1  20      174.06      153.87      5.55 o 
   2   1  20     1434.41     1338.98     18.67 o 
   3   1  20       61.52       76.00      4.81 o 
   4   1  20      387.66      422.30     16.23 o 
   5   1  20      178.40      235.49      6.83 o 
  -5   2  20       45.35       50.24      5.51 o 
  -4   2  20      286.93      317.56     12.87 o 
  -3   2  20     1731.70     1649.04     28.35 o 
  -2   2  20      569.45      600.64     13.98 o 
  -1   2  20     2216.97     1993.01     26.02 o 
   0   2  20       82.40       77.60      9.37 o 
   1   2  20      273.46      262.17     12.76 o 
   2   2  20        0.27       10.61      3.93 o 
   3   2  20      308.86      331.97      8.84 o 
   4   2  20      594.22      642.29     60.20 o 
  -5   3  20     2887.98     3526.85     24.27 o 
  -4   3  20       50.50       64.82      8.57 o 
  -3   3  20     1615.61     1801.84     28.92 o 
  -2   3  20       55.35       70.73      6.94 o 
  -1   3  20      687.12      713.06     14.19 o 
   0   3  20     1564.52     1300.14     19.42 o 
   1   3  20     3406.42     3135.61     26.22 o 
   2   3  20     5985.79     5956.20     47.87 o 
   3   3  20       10.22       11.64      3.38 o 
   4   3  20     2431.83     2629.22     29.96 o 
  -4   4  20     1658.01     1940.05     24.22 o 
  -3   4  20      625.50      784.09     19.14 o 
  -2   4  20      240.31      281.07     14.01 o 
  -1   4  20     1700.27     1755.78    218.94 o 
   0   4  20     1964.53     1764.46     24.27 o 
   1   4  20     3577.63     3341.72     35.88 o 
   2   4  20      162.36      178.76     16.81 o 
   3   4  20     1770.31     1777.81     29.71 o 
   4   4  20      640.75      763.23     14.34 o 
  -4   5  20       68.76       77.44      6.25 o 
  -3   5  20        9.45       32.75      7.11 o 
  -2   5  20     1844.13     2216.21     30.47 o 
  -1   5  20     1522.90     1727.94     27.02 o 
   0   5  20     1592.84     1354.11     19.92 o 
   1   5  20      262.27      265.79      9.82 o 
   2   5  20      605.95      584.04     27.40 o 
   3   5  20      453.02      455.98      8.11 o 
   4   5  20      484.41      518.21      8.52 o 
  -3   6  20     1676.43     1856.05     18.43 o 
  -2   6  20      683.06      602.58     12.44 o 
  -1   6  20     1587.33     1374.74     18.80 o 
   0   6  20      688.29      587.81     12.85 o 
   1   6  20      149.01      128.92      5.11 o 
   2   6  20        2.80        9.90      3.78 o 
   3   6  20       43.39       37.26      2.89 o 
  -2   7  20     4865.52     4110.90     25.79 o 
  -1   7  20     1258.78     1001.36     14.38 o 
   0   7  20      291.03      261.24     23.55 o 
   1   7  20      909.93      909.51      9.91 o 
   2   7  20      258.07      304.64      5.74 o 
   3   7  20      335.01      352.43      6.42 o 
  -1   8  20      127.99      123.02      5.12 o 
   0   8  20      530.48      558.85      9.90 o 
   1   8  20     1441.63     1534.30     15.59 o 
   2   8  20      195.42      226.83      5.37 o 
  -4   1  21     4336.75     4450.59    151.26 o 
  -3   1  21       19.58       26.73      6.10 o 
  -2   1  21     6060.52     5499.25     41.91 o 
  -1   1  21     1065.99      909.07     11.68 o 
   0   1  21      334.25      303.91      9.44 o 
   1   1  21      597.73      585.38     12.40 o 
   2   1  21      254.13      266.12      6.92 o 
   3   1  21     4180.61     4652.41    119.18 o 
   4   1  21       76.78       72.03      6.41 o 
  -4   2  21      843.47      868.30     18.27 o 
  -3   2  21      718.57      735.07     19.12 o 
  -2   2  21     1047.72     1055.92     14.05 o 
  -1   2  21      336.53      308.51      8.67 o 
   0   2  21     3124.89     2767.02     25.68 o 
   1   2  21     9151.12     8350.16     40.97 o 
   2   2  21      336.25      348.81      8.94 o 
   3   2  21     1640.95     1875.91     50.70 o 
   4   2  21       68.96       81.18      6.61 o 
  -4   3  21       45.66       49.36      7.56 o 
  -3   3  21       86.46       94.95      9.89 o 
  -2   3  21      166.25      222.05     23.15 o 
  -1   3  21     1488.92     1399.43     16.61 o 
   0   3  21      452.67      394.64     24.80 o 
   1   3  21      281.18      298.25     11.15 o 
   2   3  21      514.28      603.47     18.83 o 
   3   3  21        9.80       13.73      2.90 o 
   4   3  21        1.69        4.87      4.49 o 
  -4   4  21      435.88      464.95     12.34 o 
  -3   4  21      356.08      438.39     14.79 o 
  -2   4  21      560.36      632.31     18.49 o 
  -1   4  21     1196.91     1168.46     70.95 o 
   0   4  21     1845.00     1632.56     84.20 o 
   1   4  21     1814.98     1780.54     29.78 o 
   2   4  21      427.39      500.31     28.60 o 
   3   4  21      192.44      207.49      7.99 o 
   4   4  21       38.28       31.02      4.29 o 
  -3   5  21       15.19       29.66      6.67 o 
  -2   5  21      801.79      909.44     19.74 o 
  -1   5  21     4563.92     4604.35    505.82 o 
   0   5  21      237.02      231.36      8.76 o 
   1   5  21      249.93      267.72      9.45 o 
   2   5  21      710.49      791.18     44.26 o 
   3   5  21     1307.47     1399.39     28.20 o 
  -3   6  21     3350.09     3090.55     21.10 o 
  -2   6  21       22.59       40.52      4.53 o 
  -1   6  21     1390.83     1224.04     16.80 o 
   0   6  21       87.86       80.77      6.01 o 
   1   6  21      248.61      230.89      5.89 o 
   2   6  21      793.19      850.10     43.21 o 
  -2   7  21     1340.31     1204.35     12.88 o 
  -1   7  21      218.60      193.67      6.43 o 
   0   7  21     1596.64     1474.57     17.28 o 
   1   7  21      186.78      190.01      4.48 o 
   2   7  21      378.30      406.10     16.44 o 
  -1   8  21       28.77       45.58      3.11 o 
   0   8  21      366.86      369.49      7.39 o 
   1   8  21      584.78      672.11      9.18 o 
  -4   0  22      267.53      331.00     10.85 o 
  -3   0  22     4778.60     4029.50     43.79 o 
  -2   0  22        2.42        5.92      6.37 o 
  -1   0  22      621.06      572.97     36.23 o 
   0   0  22      672.00      600.90     12.45 o 
   1   0  22     6667.98     6128.58     38.37 o 
   2   0  22     3844.79     3672.04     29.79 o 
   3   0  22      302.58      343.46     13.28 o 
   4   0  22     2644.25     2923.44     26.64 o 
  -4   1  22      611.55      629.12      9.53 o 
  -3   1  22     1168.76     1132.87     17.17 o 
  -2   1  22       25.88       31.50      5.38 o 
  -1   1  22     2713.39     2266.91     20.10 o 
   0   1  22     1557.65     1378.21     17.94 o 
   1   1  22      176.22      169.09      5.95 o 
   2   1  22       72.93       74.63      4.72 o 
   3   1  22      263.43      301.91     11.66 o 
   4   1  22       41.95       59.72      3.50 o 
  -4   2  22       37.02       39.46      6.77 o 
  -3   2  22     1805.05     1860.88     27.83 o 
  -2   2  22      141.70      112.58      6.29 o 
  -1   2  22       97.36      107.15      7.92 o 
   0   2  22      704.16      670.33     12.63 o 
   1   2  22     1553.61     1407.74     21.58 o 
   2   2  22      563.84      570.28     10.75 o 
   3   2  22       10.23       13.67      3.08 o 
   4   2  22      804.45      892.64     21.28 o 
  -4   3  22      259.06      281.80      9.88 o 
  -3   3  22     3287.89     3650.85     37.71 o 
  -2   3  22      216.65      257.95     14.20 o 
  -1   3  22     5125.90     4827.71     79.81 o 
   0   3  22     1603.04     1494.19     48.93 o 
   1   3  22      270.24      267.90     10.19 o 
   2   3  22      975.05      976.62     17.35 o 
   3   3  22        1.29        7.25      2.54 o 
   4   3  22      738.03      796.16     13.24 o 
  -4   4  22       27.93       55.72      5.52 o 
  -3   4  22     1230.41     1462.21     23.11 o 
  -2   4  22     1022.17     1148.35     23.52 o 
  -1   4  22      314.60      342.43      9.35 o 
   0   4  22      772.13      718.81     13.91 o 
   1   4  22     1122.70     1134.30     10.42 o 
   2   4  22      634.39      653.20     12.13 o 
   3   4  22      120.00      132.25      4.82 o 
  -3   5  22       65.15       66.04      6.81 o 
  -2   5  22     1635.71     1883.79     25.01 o 
  -1   5  22      673.06      606.25     12.35 o 
   0   5  22       14.90       16.57      4.01 o 
   1   5  22     1796.04     1723.46     20.66 o 
   2   5  22      144.33      174.04      9.95 o 
   3   5  22     1712.78     1811.47     18.02 o 
  -3   6  22      618.11      522.48      7.78 o 
  -2   6  22       67.94       72.46      4.48 o 
  -1   6  22       19.82       19.09      3.68 o 
   0   6  22       78.44       82.22      5.68 o 
   1   6  22      689.89      707.18      8.79 o 
   2   6  22     1671.74     1794.44     69.12 o 
  -2   7  22      188.54      160.01      4.63 o 
  -1   7  22     1392.68     1227.51     13.67 o 
   0   7  22      553.66      519.00      9.76 o 
   1   7  22      884.18      889.43     26.67 o 
   2   7  22      562.50      679.73      8.58 o 
   0   8  22     1909.74     1923.71     13.78 o 
  -4   1  23     1254.17     1409.38     18.55 o 
  -3   1  23        0.46        1.52      5.54 o 
  -2   1  23       52.03       50.23     11.62 o 
  -1   1  23      207.37      176.88      7.05 o 
   0   1  23     3002.29     2643.75     65.50 o 
   1   1  23     5975.65     5534.93     42.21 o 
   2   1  23      422.19      446.53     10.43 o 
   3   1  23     1927.87     2105.91     18.80 o 
   4   1  23        5.71       16.62      2.52 o 
  -4   2  23     1720.09     1997.80     21.90 o 
  -3   2  23      119.52      138.12     10.09 o 
  -2   2  23     3726.35     3738.00     41.61 o 
  -1   2  23     1749.14     1626.70     22.12 o 
   0   2  23      874.62      820.29     12.26 o 
   1   2  23      185.82      188.66      6.36 o 
   2   2  23      999.02     1006.03     11.91 o 
   3   2  23     1950.53     2288.70     16.21 o 
   4   2  23       13.30       21.52      3.79 o 
  -4   3  23      459.72      556.46     11.71 o 
  -3   3  23     2940.24     3091.60     33.54 o 
  -2   3  23        2.79       11.03      8.47 o 
  -1   3  23     1361.00     1340.19     15.88 o 
   0   3  23       34.37       36.26      3.39 o 
   1   3  23        4.57        9.94      2.76 o 
   2   3  23      601.66      653.79     10.42 o 
   3   3  23       90.07      106.65      7.91 o 
  -3   4  23       18.71       24.60      6.76 o 
  -2   4  23     3397.86     4140.01     39.24 o 
  -1   4  23      315.33      314.85      7.77 o 
   0   4  23     1023.62      983.63     25.84 o 
   1   4  23        8.88       12.98      4.48 o 
   2   4  23       47.42       56.81      7.29 o 
   3   4  23      887.06     1015.83      9.89 o 
  -3   5  23     1183.80     1171.31     97.07 o 
  -2   5  23      438.25      476.36     44.38 o 
  -1   5  23        1.38       15.01      3.62 o 
   0   5  23     1947.56     1808.98     19.79 o 
   1   5  23     1946.35     2146.14     21.38 o 
   2   5  23      378.87      400.15     20.19 o 
  -2   6  23       11.07       32.72      3.42 o 
  -1   6  23     1444.31     1282.75     14.97 o 
   0   6  23      551.18      558.41     21.01 o 
   1   6  23     1704.08     1777.35     76.79 o 
   2   6  23     1799.89     1970.36     56.86 o 
  -1   7  23       85.15       89.43      3.91 o 
   0   7  23        6.76       15.04      2.77 o 
   1   7  23       48.16       29.86      3.05 o 
  -3   0  24     1123.71      993.80     18.32 o 
  -2   0  24       83.47       52.53      8.95 o 
  -1   0  24     5859.02     5162.58     48.10 o 
   0   0  24     1889.74     1688.12     60.51 o 
   1   0  24      367.13      363.38     22.51 o 
   2   0  24     3130.47     3290.72     34.61 o 
   3   0  24       90.83      115.82      7.16 o 
   4   0  24      322.10      349.05      6.96 o 
  -4   1  24        3.57        7.25      4.58 o 
  -3   1  24     3040.43     2714.54     68.21 o 
  -2   1  24      403.78      351.46     18.02 o 
  -1   1  24       11.09       20.78      4.12 o 
   0   1  24        7.11       19.61      7.25 o 
   1   1  24      179.95      190.77      5.84 o 
   2   1  24      555.06      557.91     12.41 o 
   3   1  24       17.60       30.98      3.78 o 
   4   1  24      823.51      963.06     11.42 o 
  -4   2  24       53.95       76.57      5.47 o 
  -3   2  24      151.27      133.96      9.03 o 
  -2   2  24      188.28      183.32     11.44 o 
  -1   2  24     1605.10     1495.72     16.80 o 
   0   2  24      697.02      640.14     14.23 o 
   1   2  24      627.57      596.79     14.07 o 
   2   2  24       99.81      113.33      5.43 o 
   3   2  24      279.97      317.09      7.28 o 
  -3   3  24     3930.12     4255.60     36.70 o 
  -2   3  24      349.98      361.08     14.23 o 
  -1   3  24      116.96      109.89      5.58 o 
   0   3  24       60.11       59.34      3.05 o 
   1   3  24     1430.73     1479.96     63.26 o 
   2   3  24     3882.43     4257.37     49.63 o 
   3   3  24       49.72       66.87      3.24 o 
  -3   4  24      153.64      166.41      7.98 o 
  -2   4  24      287.41      385.63     12.41 o 
  -1   4  24     1330.89     1271.94     14.58 o 
   0   4  24      852.22      871.21      9.57 o 
   1   4  24       51.36       64.09      4.21 o 
   2   4  24     1107.41     1176.37     51.11 o 
   3   4  24      871.55     1056.02     11.73 o 
  -3   5  24       73.81       98.15      3.54 o 
  -2   5  24     1275.11     1210.15     15.87 o 
  -1   5  24       89.26      102.20      3.42 o 
   0   5  24      899.81      902.37     13.12 o 
   1   5  24      717.07      812.74     48.46 o 
   2   5  24      127.58      173.37      5.89 o 
  -2   6  24      339.85      359.36      6.46 o 
  -1   6  24     1580.49     1478.88     14.58 o 
   0   6  24      829.06      827.60      9.84 o 
   1   6  24      134.97      134.66     11.00 o 
   2   6  24      580.68      556.71      7.65 o 
   0   7  24     2038.88     2136.77     14.51 o 
  -3   1  25       13.32       16.66      3.41 o 
  -2   1  25     4347.55     3712.60    145.69 o 
  -1   1  25      535.35      490.01     26.22 o 
   0   1  25     2187.81     1938.95     18.09 o 
   1   1  25      408.19      443.76     20.83 o 
   2   1  25      180.28      190.80      6.27 o 
   3   1  25      556.36      644.50     14.75 o 
  -3   2  25      150.17      172.93      8.43 o 
  -2   2  25        4.48        4.78      3.48 o 
  -1   2  25       47.53       43.25      3.33 o 
   0   2  25     2669.57     2514.87    129.07 o 
   1   2  25      799.91      826.02     52.86 o 
   2   2  25      878.40     1017.31     10.95 o 
   3   2  25     2348.39     2640.85     30.14 o 
  -3   3  25      957.67     1040.89     15.74 o 
  -2   3  25      486.81      487.25     13.95 o 
  -1   3  25      510.78      504.83     13.32 o 
   0   3  25      467.16      471.37     11.90 o 
   1   3  25      128.76      171.56      9.27 o 
   2   3  25      892.44     1009.08      9.40 o 
   3   3  25        3.96       10.50      3.59 o 
  -3   4  25      338.88      339.91      6.38 o 
  -2   4  25      108.19       97.43      4.98 o 
  -1   4  25      458.30      437.45      8.05 o 
   0   4  25      395.38      393.51      6.10 o 
   1   4  25     1928.95     2139.10     17.93 o 
   2   4  25      272.59      308.59      5.33 o 
  -2   5  25     1590.21     1521.93     13.53 o 
  -1   5  25      412.13      403.93     22.53 o 
   0   5  25       33.82       45.49      3.84 o 
   1   5  25      286.71      307.69      5.00 o 
   2   5  25     1096.60     1205.98     12.10 o 
  -1   6  25     2177.25     2196.41     15.39 o 
   0   6  25      577.05      616.17      8.63 o 
  -3   0  26     4383.81     3476.33     20.79 o 
  -2   0  26      234.67      224.39      7.19 o 
  -1   0  26     1436.16     1208.09     17.48 o 
   0   0  26      292.26      274.17      9.32 o 
   1   0  26      191.69      199.04      8.44 o 
   2   0  26     5294.54     5806.40     38.65 o 
   3   0  26      575.52      691.71     10.58 o 
  -2   1  26      331.05      287.01      7.88 o 
  -1   1  26      719.97      672.84     31.89 o 
   0   1  26      915.60      874.75     14.23 o 
   1   1  26       17.91       33.74      5.33 o 
   2   1  26     1470.82     1727.57     25.15 o 
   3   1  26       54.66       67.62      2.82 o 
  -2   2  26       95.18      101.62      4.93 o 
  -1   2  26       94.98      102.13      7.58 o 
   0   2  26      240.35      231.34      5.88 o 
   1   2  26        0.58        7.41      8.33 o 
   2   2  26       41.39       51.67      2.87 o 
   3   2  26       48.82       64.71      3.91 o 
  -3   3  26      122.22      105.74      3.82 o 
  -2   3  26       73.83       52.67      2.79 o 
  -1   3  26     3814.76     3685.92    127.98 o 
   0   3  26     1452.08     1472.34     87.54 o 
   1   3  26     1496.94     1668.58     62.62 o 
   2   3  26     1384.27     1509.85     14.48 o 
  -2   4  26     1211.42     1170.44      9.44 o 
  -1   4  26      171.26      186.30      7.50 o 
   0   4  26     1753.12     1869.17    110.02 o 
   1   4  26      286.32      327.41      8.12 o 
   2   4  26       10.34       18.61      3.20 o 
  -1   5  26       38.33       46.40      3.26 o 
   0   5  26      165.81      182.41      3.66 o 
   1   5  26      636.02      660.37      9.04 o 
  -2   1  27      209.39      191.52      4.19 o 
  -1   1  27       15.47       28.38      2.81 o 
   0   1  27      935.88      933.47     16.79 o 
   1   1  27      645.90      721.83     12.09 o 
   2   1  27      469.50      559.78      7.52 o 
  -2   2  27     3609.29     3245.33     21.74 o 
  -1   2  27       77.70       80.11      4.11 o 
   0   2  27     1692.68     1721.78     63.90 o 
   1   2  27      533.37      592.02     25.89 o 
   2   2  27      229.60      252.65      3.66 o 
  -2   3  27       86.91       65.77      3.59 o 
  -1   3  27      886.19      848.57     12.81 o 
   0   3  27      867.86      891.29     54.82 o 
   1   3  27       21.71       16.15      2.82 o 
   2   3  27        0.83        9.58      2.56 o 
  -1   4  27      689.44      712.95      8.50 o 
   0   4  27      670.84      682.97      8.31 o 
   1   4  27       35.77       31.03      3.53 o 
  -2   0  28      470.20      387.85      6.88 o 
  -1   0  28     3092.04     2832.13     21.79 o 
   0   0  28      369.95      384.88      8.86 o 
   1   0  28     2618.48     2931.42     23.46 o 
   2   0  28      712.40      860.16     10.96 o 
  -2   1  28       47.84       45.63      2.96 o 
  -1   1  28      747.43      700.68      7.60 o 
   0   1  28      476.03      487.92     11.22 o 
   1   1  28        5.93       11.77      3.06 o 
   2   1  28      190.77      211.69      3.92 o 
  -2   2  28      189.14      170.84      4.63 o 
  -1   2  28      509.22      532.94     20.03 o 
   0   2  28     1198.21     1229.45     63.89 o 
   1   2  28      342.97      397.25      5.70 o 
  -1   3  28     1095.74     1117.68     11.08 o 
   0   3  28      785.86      840.64      9.88 o 
   1   3  28      185.84      182.15      5.12 o 
   0   4  28        0.20        3.26      2.14 o 
  -1   1  29      212.66      210.87      5.50 o 
   0   1  29     1378.07     1534.76     59.33 o 
   1   1  29      566.61      651.27      7.61 o 
  -1   2  29      567.56      607.70      7.86 o 
   0   2  29      252.06      312.58      6.12 o 
                                                 
